# Supplementary material for: Shift work and sleep duration are associated with adverse pregnancy outcomes in a predominantly Latinx population with high rates of obesity
Source: PLoS One. 2022 Aug 4;17(8):e0272218. doi: 10.1371/journal.pone.0272218 (PMC9352044; doi:10.1371/journal.pone.0272218)
Supplement: S1 Data — (XLS) [file pone.0272218.s001.xls]

## Sheet: Sheet1
sid	eth	sleepdeprived	bmi	bmiclass	age	g	nshift	wkdayduration	driving	nap	perwk	ghtn	pree	spree	gdm	a2dm	nurserylevel	sga5	lga95	coob	gadelivery
1001	HISPANIC	0	36.0278	3	38	8	0	7:00	0	1	7	0	0	0	0	0	1	1	0	0	40.86
1002	HISPANIC	0	30.9841	2	37	6	0	10:00	0	0	0	0	1	1	1	1	1	0	0	1	36.43
1003	BLACK	0	26.6229	1	19	1	0	12:00	2	1	7	0	0	0	0	0	3	0	0	1	32.43
1004	HISPANIC	0	28.1639	2	25	4	0	8:00		0	0	0	0	0	0	0	1	0	0	0	41
1005	HISPANIC	1	36.5765	3	19	2	0	8:00	0	0	0	0	0	0	1	1	1	0	0	1	38.14
1009	HISPANIC	0	29.6616	2	33	5	0	10:00		0	0	0	0	0	0	0	1	0	0	0	39.43
1010	HISPANIC	0	28.9011	2	29	4		9:00	0	0	0	0	0	0	0	0	1	0	0	0	39.71
1011	ASIAN	0	28.1639	2	27	2	0	9:00	0	0	0	0	0	0	0	0	2	0	0	1	40.71
1012	BLACK	0	46.3551	3	35	3	0	11:00	2	1	3	0	0	0	0	0	3	0	0	0	38.86
1013	HISPANIC	0	23.9938	1	35	4	0	11:00		1	3	0	0	0	0	0	1	0	0	0	39.86
1014	HISPANIC	0	20.8479	1	19	1	0	10:00		0	0	0	0	0	0	0	1	0	0	0	40.71
1015	HISPANIC	0	37.962	3	18	1	0	11:00	0	1	7	0	0	0	0	0	1	0	0	0	40.57
1016	BLACK	0	24.4097	1	42	2	0	10:00	0	1	3	0	1	1	0	0	3	0	0	1	35.71
1017	BLACK		23.5573	1	30	1	4	8:00	0	1	1	0	0	0	1	0		0	0	1	39
1027	BLACK	0	29.4024		30	3	0	11:00	0	1	3									1
1029	BLACK	0	23.804	1	33	2	0	9:00	0	1	3	0	0	0	0	0		0	0	0	40
1030	BLACK		27.9536	2	31	1	0	10:00	1	1	3	1	0	0	0	0	1	0	0	1	39
1031	HISPANIC	0	29.2612	2	26	3	0	11:00	0	1	2	1	0	0	0	0	1	0	0	1	39.57
1032	BLACK	0	28.7342	2	41	1	3	8:00	0	0	0	0	0	0	0	0	1	0	0	0	40.86
1033	HISPANIC	0	49.2229	3	24	6	0	10:00	0	1	3	0	0	0	0	0	1	0	0	0	38.86
1034	HISPANIC	0	24.0325	1	19	1	0	9:00	1	1	7	0	0	0	0	0	1	0	0	0	38.86
1037	HISPANIC	1	31.705	3	30	3	0	8:00	0	1	4	0	0	0	0	0	1	1	0	0	39
1038	HISPANIC	0	33.7262	3	25	3	0	10:00	0	1	3	0	0	0	0	0	1	1	0	0	40.71
1039	HISPANIC	0	29.5795	2	37	3	0	8:00	0	0	0	0	0	0	0	0	1	1	0	0	39
1040	HISPANIC	0	21.9426	1	29	1	0	10:00	0	1	4	0	0	0	0	0	1	1	0	0	38.71
1041	HISPANIC	0	29.2252	2	25	5	0	10:00	0	0	0	0	0	0	1	1	1	1	0	1	39
1042	HISPANIC	0	35.7358	3	26	6	1	9:00	1	0	0	0	1	1	0	0	1	0	0	1	38.57
1043	HISPANIC	0	26.4499	1	16	1	0	10:00	2	0	0	0	0	0	0	0	1	0	0	0	38.86
1044	HISPANIC	1	31.2444	3	29	3	0	13:00	0	1	2	0	0	0	0	0	1	0	0	0	39.43
1045	HISPANIC	1	26.8304	1	32	4	3	9:00	0	0	0	0	0	0	0	0	1	0	0	1	40.57
1046	HISPANIC	1	42.9774	3	21	3	0	11:00	1	1	4	0	0	0	0	0	1	0	0	0	41.43
1047	HISPANIC	0	30.2924	2	20	2	0	6:00	3	1		0	0	0	0	0	1	0	0	0	40
1048	HISPANIC	1	46.4762	3	21	2	3	12:00	1	1	7	0	0	0	0	0	1	0	0	0	39.14
1049	HISPANIC	0	27.4657	2	38	8	0	10:00	0	0	0	0	0	0	0	0	1	0	0	0	40.71
1050	HISPANIC	1	27.6326	2	29	3	0	5:00	1			0	1	1	0	0	1	0	0	1	36.28
1051	HISPANIC	0	26.254	2	24	4	0	9:00	0	0	0	0	0	0	0	0	1	0	0	0	39.57
1052	HISPANIC	0	26.2142	2	22	2	0	9:00	0	0	0	0	0	0	0	0	1	0	0	0	39.86
1054	HISPANIC	0	21.9156	1	23	1	0	9:00	0	0	0	0	0	0	0	0	1	0	0	0	39.43
1055	HISPANIC	0	31.2729	1	18	1	0	10:00	0			0	0	0	0	0	1	0	0	0	39.86
1056	HISPANIC	0	25.3312	1	18	1	0	7:00	0	0	0	0	0	0	0	0	2	0	0	1	41.14
1057	HISPANIC	0	26.7744	2	30	3	0	7:00	0	1	3	0	0	0	0	0	1	0	0	0	40
1059	HISPANIC	0	42.9934	3	28	4	0	11:00	0	0	0	0	0	0	0	0	1	0	0	0	40.28
1060	HISPANIC	0	25.9719	1	16	1	0	13:00	0	1	1	0	0	0	0	0	1	0	0	0	39.14
1061	HISPANIC	0	35.7277	3	37	2	0	8:00	0	0	0	0	0	0	0	0	1	0	0	0	39
1062	HISPANIC	0	33.2513	3	25	3	0	10:00	0	0	0	0	0	0	0	0		0	0	1	38.86
1063	HISPANIC	0	25.4207	1	26	3	3	9:00	0	1	7	0	0	0	0	0	1	0	0	0	39.14
1064	HISPANIC	0	27.8042	2	29	5	0	9:00	0	0	0	0	0	0	0	0	1	0	0	1	38
1065	HISPANIC	0	31.9086	3	20	1	0	10:00	0	1	7	0	0	0	0	0	1	0	0	0	39.57
1066	HISPANIC	0	28.1639	2	21	2	0	10:00	0	0	0	0	0	0	0	0	1	0	0	0	38
1067	HISPANIC	0	28.6939	2	25	4	0	13:00	0			0	0	0	0	0	1	0	0	0	39.43
1068	HISPANIC	1	22.1404	1	37	4	0	7:00	0	1	7	0	0	0	0	0	1	0	0	0	40.71
1069	HISPANIC	0	34.4978	3	17	2	0	10:00	0	1	7	0	0	0	0	0	1	0	0	0	40.14
1070	HISPANIC	0	35.9311	3	32	6	0	10:00	0	1	3	0	0	0	0	0	1	0	0	0	38.43
1071	HISPANIC	0	30.6635	2	27	3	4	8:00	0	0	0	0	0	0	0	0	1	0	0	0	38.14
1072	HISPANIC	0	29.9013	2	34	6	0	9:00		1	3	0	0	0	0	0	1	0	0	0	39
1073	HISPANIC	0	38.3682	3	34	3	0	12:00	0	0	0	0	0	0	0	0	1	0	0	0	39
1074	HISPANIC	0	31.1598	3	28	3	0	9:00	0	0	0	0	0	0	0	0	1	0	0	0	38
1075	HISPANIC	0	31.2444	2	24	3	4	9:00	0	0	0	0	0	0	0	0	1	0	0	0	40.86
1076	HISPANIC	0	20.0808	0	35	2	0	9:00	0	1	3	0	0	0	0	0	1	0	0	0	40.14
1077	HISPANIC	0	23.1702	1	19	1	0	8:00	0	1	1	0	0	0	0	0	1	0	0	0	41.14
1078	HISPANIC	0	34.1871	3	34	6	0	8:00		1	14	0	0	0	0	0	1	0	0	0	40.14
1079	HISPANIC	0	33.7262	3	34	1	0	9:00	0	0	0	0	0	0	0	0	2	0	0	1	40.28
1080	HISPANIC	0	28.003	2	19	2	0	8:00	0	1	14	0	0	0	1	1	1	0	0	1	39.43
1081	HISPANIC	0	21.6308	1	33	4	0	9:00	0	1	3	0	0	0	0	0	1	0	0	0	39.14
1082	HISPANIC	0	34.074		36	5	0	10:00	0	0	0	0	0	0	0	0	1	0	0	0	41.28
1083	HISPANIC	0	34.534	3	18	1	0	9:00	1	1	2	0	1	1	0	0	1	0	0	1	37.29
1084	HISPANIC	0	29.6872	2	22	3	0	10:00	2	0	0	0	0	0	0	0	1	0	0	0	38.57
1085	HISPANIC	0	34.2965	3	30	3	0	8:00	1	0	0	0	0	0	0	0	1	0	0	1	38.28
1086	BLACK	0	39.4751	3	21	1	0	9:00	0	1	8	1	1	1	0	0	1	0	0	1	39.43
1087	HISPANIC	0	29.4441	2	21	2	0	11:00	1	1	3	0	0	0	0	0	1	0	0	1	39
1088	HISPANIC	0	27.4657	1	24	2	0	11:00	0	0	0	0	0	0	0	0	1	0	1	0	40.43
1097	ASIAN	0	29.2612		40	7	0	9:00	2	0	0									1
1099	HISPANIC	0	30.6586		43	6	0	9:00	0	0	0									1
1105	HISPANIC	0	23.6286	1	42	3	0	9:00	0	1	3	0	0	0	1	1	2	1	0	1	39
1106	HISPANIC	0	28.8389	2	32	3	0	8:00	0	1	7	0	0	0	1	1	1	0	0	1	37
1107	HISPANIC	0	28.7058	2	22	2	0	11:00	0	1		1	0	0	0	0	1	0	0	1	41.71
1108	BLACK	0	26.5684	2	33	5	0	10:00	0	0	0	0	0	0	0	0	1	0	0	0	39.71
1109	HISPANIC	0	25.4207	1	34	1	0	9:00	0	0	0	0	0	0	0	0		0	0	0	39.14
1110	HISPANIC	0	27.6311	2	30	4	0	7:00	0	0	0	0	0	0	0	0	1	0	0	0	37.57
1111	HISPANIC	0	31.4558	2	29	7	0	11:00	1	1	2	0	0	0	0	0	1	0	0	0	41
1112	HISPANIC	0	32.4382	3	20	2	1	9:00	1	1	3	1	0	0	0	0	1	0	0	1	37.43
1113	HISPANIC	0	30.1756	3	36	2	0	9:00	0	1	2	0	0	0	1	0	1	0	0	1	39.71
1114	HISPANIC	0	26.7008	2	23	3	0	9:00	0	0	0	0	0	0	0	0	3	0	0	0	41.71
1115	HISPANIC	1	26.8837	1	29	4	0	10:00	1	0	0	0	0	0	0	0	1	0	0	0	38.86
1116	HISPANIC	0	31.8303	3	37	5	0	7:00	0	0	0	0	0	0	1	1	1	0	0	1	37
1117	HISPANIC	0	41.3752	3	37	6	2	8:00	0	0	0	0	0	0	0	0	1	0	0	0	37.43
1118	HISPANIC	0	24.2344	1	23	4	0	10:00	0	0	0	0	0	0	0	0	1	0	0	0	38.57
1119	HISPANIC	0	25.5052	2	19	3	0	11:00	0	0	0	0	0	0	0	0	1	0	0	0	40.43
1120	HISPANIC	0	33.8332	3	32	5	0	8:00	0	0	0	0	0	0	1	1	1	0	0	1	39
1121	HISPANIC	0	23.9116	1	30	2	0	10:00	0	1	7	0	0	0	0	0	3	0	0	1	33.86
1122	HISPANIC	0	41.3775	3	30	3	0	11:00	0	0	0	0	0	0	0	0	1	0	0	0	40.28
1123	HISPANIC	0	29.0783	2	29	2	0	9:00	0	1	2	0	0	0	1	1	2	0	0	1	35.71
1125	HISPANIC	0	28.8954	2	19	1	0	9:00	0	1	2	0	0	0	0	0	1	0	0	0	39
1126	BLACK	0	32.095	2	27	3	3	9:00	0	0	0	0	0	0	1	1	1	0	0	1	38.86
1127	HISPANIC	0	24.2344	1	23	2	0	11:00	0	0	0	0	0	0	0	0	1	0	0	0	40.71
1128	HISPANIC	0	25.3285	1	30	3	1	8:00	0	0	0	0	0	0	0	0	1	0	0	0	40.28
1129	HISPANIC	0	31.2444	2	26	2	0	8:00	0	1	7	0	0	0	0	0	1	0	0	0	41.14
1130	HISPANIC	0	26.306	2	28	4	0	10:00	0	1	7	0	0	0	0	0	1	0	0	0	40.14
1131	HISPANIC	1	23.0227	1	23	3	0	6:00	0	0	0	0	0	0	0	0	1	0	0	0	39.28
1132	HISPANIC	0	26.8277	2	32	4	0	9:00	0	0	0	0	0	0	1	1	1	0	0	1	38
1133	HISPANIC	0	21.2853	1	34	3	0	7:00	0	0	0	0	0	0	0	0	1	0	0	0	37.86
1134	HISPANIC	0	38.2486	3	34	5	0	12:00	0	1	2	0	0	0	0	0		0	0	0	40.43
1135	HISPANIC	0	38.6608	3	35	3	0	10:00	0	1	7	0	0	0	1	1	1	0	0	1	39
1136	HISPANIC	1	28.5106	2	24	2	0	12:00	2	1	3	0	0	0	0	0	1	0	0	0	38.71
1137	HISPANIC	0	30.1756	2	22	2	0	10:00	0	0	0	0	0	0	0	0		0	0	0	39.71
1138	HISPANIC	1	30.4651	2	24	3	0	10:00	1	1	1	0	0	0	0	0		0	0	0	37.43
1139	HISPANIC	1	30.0911	2	30	5	0	9:00	0	1	7	0	0	0	0	0	2	0	0	0	41.14
1140	HISPANIC		37.9673	3	33	3			0	0	0	0	0	0	0	0	2	0	0	0	38.14
1141	HISPANIC	1	53.9503	3	40	4	0	7:00	0	0	0	0	0	0	1	1	1	0	0	1	39
1142	HISPANIC	0	24.7972	2	26	2	0	10:00	0	0	0	0	0	0	0	0	1	0	0	0	41
1143	HISPANIC	0	30.288	2	32	3	0	9:00	0	1	7	0	1	1	1	1	1	0	0	1	36.86
1144	HISPANIC	0	25.8599	1	30	3	0	11:00	1	1	3	0	0	0	1	1	1	0	0	1	36.43
1145	HISPANIC	0	27.3389	1	17	1	0	10:00	2	1	4	0	1	0	0	0	2	0	0	1	38.14
1146	HISPANIC	0	24.5606	1	27	3	2	10:00	0	0	0	0	0	0	0	0	2	0	0	0	39.14
1155	MIDDLE EASTERN	0	27.7294	2	35	4	0	9:00	0	1		0	1	1	0	0	3	0	0	1	30.43
1156	HISPANIC	0	27.8083	2	18	2	0	8:00	0	1	7	0	0	0	0	0	1	0	0	0	40.86
1157	HISPANIC		25.4952	2	32	3	0			0	0	0	0	0	0	0	1	0	0	0	39.71
1158	HISPANIC	1	29.7566	2	27	3	0	12:00	0	0	0	0	0	0	0	0	1	0	0	0	40
1159	HISPANIC	0	29.8775	2	32	4	0	8:00	0	0	0	0	0	0	0	0	1	0	0	0	40.43
1160	HISPANIC	0	24.9743	2	37	4	0	7:00	0	0	0	1	0	0	1	1	1	0	0	1	38.43
1162	HISPANIC	0	23.4089	1	33	3	0	5:00	2	1	3	0	0	0	0	0	1	0	0	0	40.43
1163	HISPANIC	0	28.1502	2	28	3	0	9:00	0	1	7	0	0	0	1	0	1	0	0	1	40.57
1166	CAUCASIAN	0	23.026		21	1	0	12:00	0	0	0									0
1169	HISPANIC	0	27.794		23	3	1	9:00	0	0	0									1
1170	BLACK	0	34.9676		35	1	0	8:00	0	1	2									1
1172	HISPANIC	0	16.4435	0	24	1	0	9:00	2	0	0	0	0	0	0	0	1	1	0	0	41.14
1173	HISPANIC	0	21.9688	1	17	1	0	11:00	0	1	2	0	0	0	0	0	1	0	0	0	39.86
1175	HISPANIC	1	28.1475	2	21	1	0	7:00	0	1	7	0	0	0	1	1	1	0	0	1	38.57
1176	HISPANIC	0	26.6028	2	22	2	0	9:00	0	0	0	0	0	0	0	0	1	0	0	0	39.57
1177	HISPANIC	0	28.8793	2	31	5	0	9:00	0	0	0	0	1	1	0	0	1	0	0	1	38
1178	HISPANIC	0	32.8734	3	39	4	0	8:00		0	0	0	0	0	1	1	1	0	0	1	40
1179	HISPANIC	0	28.3468	2	35	2	0	9:00	1	1	3	0	0	0	1	0	1	0	0	1	39.14
1180	HISPANIC	0	28.8954	2	34	4	0	10:00	0	0	0	0	1	0	0	0	1	0	0	1	38.71
1181	HISPANIC	0	25.5266	2	26	5	0	9:00	2	0	0	0	0	0	1	1	1	0	0	1	39.14
1182	HISPANIC	0	38.967	3	41	8	0	7:00	1	0	0	0	0	0	0	0	1	0	0	0	40.71
1183	HISPANIC	0	25.6035	2	29	2	0	11:00	0	0	0	0	1	0	0	0	1	0	0	1	40.14
1184	HISPANIC	0	34.1736	2	24	3	0	12:00	2	0	0	0	0	0	0	0	1	0	0	0	40
1185	HISPANIC	0	27.3945	1	35	3	0	10:00	0	0	0	0	0	0	1	1	1	0	0	1	39
1186	HISPANIC	0	35.9311	3	31	7	0	9:00	1	0	0	0	0	0	0	0	1	0	0	0	38.71
1191	HISPANIC	0	35.5262		21	1	0	7:00	0	0	0									1
1192	HISPANIC	0	26.7531	2	27	5	0	11:00	0	0	0	0	0	0	0	0	1	0	0	0	39.14
1194	HISPANIC	0	26.072	2	33	3	0	8:00	0	1	1	0	0	0	1	1	3	0	0	1	37
1195	HISPANIC	0	25.85	1	27	2	0	8:00	0	1	7	0	0	0	0	0	1	0	0	0	39.86
1196	HISPANIC	0	24.2658	1	34	5	0	10:00	0	0	0	0	0	0	0	0	1	0	0	0	38.57
1197	BLACK	0	36.2731	3	23	3	2	10:00	3	1		0	0	0	0	0	2	0	0	1	41.43
1198	HISPANIC	0	29.0496	2	30	5	0	9:00	0	0	0	0	0	0	0	0	1	0	0	0	41.14
1199	HISPANIC	0	36.3102	3	41	5	0	10:00	0	0	0	0	0	0	0	0		0	0	0	40.57
1200	HISPANIC	0	26.3625	2	34	12	0	10:00	0	0	0	0	0	0	1	1	1	0	0	1	40.57
1201	HISPANIC	0	27.9854	2	36	4	0	9:00	0	1	3	0	0	0	0	0	1	0	0	0	40
1202	HISPANIC	1	32.1873	2	25	2	0	9:00	0	0	0	0	0	0	1	1	2	0	0	1	39
1207	HISPANIC	0	21.2853	1	22	1	0	12:00	0	0	0	0	0	0	0	0	1	0	0	0	39.71
1208	HISPANIC	0	30.4174	2	31	4	0	8:00	0	1	7	0	0	0	1	0	1	0	0	1	39.57
1209	HISPANIC	0	22.9985	1	19	1	0	11:00	2	0	0	0	0	0	0	0	1	0	0	0	39
1210	HISPANIC	0	36.2141	3	36	3	0	9:00	0	0	0	0	0	0	0	0	1	0	0	0	40.86
1211	HISPANIC	1	32.6845	3	37	5	0	7:00	0	0	0	0	0	0	0	0	1	0	0	0	41.43
1212	HISPANIC	0	21.2144	1	22	2	0	10:00	2	1	14	0	0	0	0	0	1	0	0	0	40.71
1213	HISPANIC	0	25.3312	1	27	4	0	9:00		1	3	0	0	0	0	0	1	0	0	0	40.43
1214	HISPANIC	0	24.5606	1	36	5	0	9:00	0	0	0	1	0	0	1	0	2	0	0	1	39.86
1215	HISPANIC	0	35.1134	3	29	3	0	8:00	0	0	0	0	0	0	0	0	1	0	0	0	39.57
1216	HISPANIC	0	30.207	3	27	3	0	9:00	0	1	7	0	0	0	0	0	1	0	0	1	40.14
1217	HISPANIC	1	26.3625	2	33	4		7:00	1	0	0	0	1	0	1	1	1	0	0	1	37
1219	HISPANIC	0	22.5941	1	36	3	0	10:00	3	1	7	0	0	0	0	0	1	0	0	0	39
1220	HISPANIC	0	25.3861	1	25	2	0	11:00	0	0	0	0	0	0	0	0	1	0	0	0	39
1221	HISPANIC	1	34.007	3	36	2	0	6:00	0	1	3	0	0	0	1	1	1	0	0	1	37
1222	HISPANIC	0	25.6035	1	30	5	0	8:00	0	1	0	0	0	0	0	0	1	0	0	0	40.28
1223	HISPANIC	0	30.6063	2	27	3	0	9:00	0	0	0	0	0	0	0	0	1	0	0	1	39.71
1224	HISPANIC	0	44.0935	3	39	7	4	10:00		0	0	0	0	0	0	0	1	0	1	0	40.71
1225	HISPANIC	0	25.2378		18	2	4	7:00	0	0	0									1
1230	HISPANIC	1	29.2568	2	26	4	0	8:00	0	1	7	0	0	0	0	0	1	0	0	0	40.71
1233	HISPANIC		25.9132	2	35	4	0		0	0	0	0	0	0	1	1	1	0	0	1	38.28
1234	BLACK	0	35.2716	3	32	3	0	10:00	0	0	0	0	0	0	0	0	1	0	0	0	39.28
1237	HISPANIC	0	25.6481	2	36	3	0	10:00	1	1	3	0	0	0	0	0	2	0	0	1	39
1240	HISPANIC	0	20.466	1	21	1	2	13:00	0	0	0	0	0	0	0	0	1	1	0	0	41
1241	HISPANIC	0	22.2149	1	23	4	3	11:00	0	1	3	0	0	0	0	0	1	0	0	0	40.57
1242	HISPANIC	0	26.6388	2	18	1	0	12:00	0	1	7	0	0	0	0	0	1	0	0	0	40
1243	HISPANIC	0	29.2838	2	27	3	0	12:00	0	0	0	0	0	0	0	0	1	0	0	0	40.43
1245	HISPANIC	0	24.1827	1	21	2	0	11:00	0	0	0	0	0	0	0	0	1	0	0	0	41.14
1246	HISPANIC	0	27.6311	2	44	6	3	10:00	1	1		0	0	0	1	1	1	0	0	1	38.86
1247	HISPANIC	0	25.8599	2	31	4	0	9:00	1	0	0	0	0	0	0	0	1	0	0	0	39.57
1248	HISPANIC	0	30.2545	2	20	1	0	10:00	0	0	0	0	0	0	0	0	1	0	0	0	41.14
1253	HISPANIC	1	32.6114	3	27	3	0	9:00	0	1	7	0	0	0	0	0	1	0	0	0	39
1256	HISPANIC	0	20.3691	1	29	4	0	9:00	0	0	0	0	0	0	0	0	1	1	0	0	40
1258	HISPANIC	0	27.9758	2	25	1	0	8:00	0	0	0	0	0	0	0	0	1	0	0	0	40.71
1259	HISPANIC	0	22.3117	1	37	4	0	9:00	0	0	0	0	0	0	1	1	1	0	0	1	38.57
1263	HISPANIC	0	24.2144	1	20	3	0	10:00	0	1	3	0	0	0	0	0	1	1	0	0	39.14
1264	HISPANIC	0	29.2612	2	27	5	0	8:00	0	0	0	0	0	0	0	0	1	0	0	0	40.71
1265	HISPANIC	0	25.3158	1	18	1	0	10:00	1	1	1	0	0	0	0	0	1	0	0	0	39.57
1266	HISPANIC	0	19.3013	1	19	2	0	11:00	0	1	1	0	0	0	0	0	2	0	0	0	39
1267	HISPANIC	0	28.6939	2	30	4	0	8:00		0	0	0	0	0	0	0	1	0	0	0	40.28
1268	HISPANIC	0	24.3716	1	23	1	0	9:00	0	0	0	1	0	0	0	0	2	0	0	1	40
1269	HISPANIC	0	24.4594	1	29	4	0	11:00	0	0	0	0	0	0	0	0	1	0	0	0	37.71
1270	HISPANIC	0	29.4511	2	34	2	0	10:00	0	1	1	0	0	0	0	0	1	0	0	0	41.14
1271	HISPANIC	0	27.6311	2	20	2	0	10:00	0	0	0	0	0	0	0	0	1	0	1	0	40.57
1272	HISPANIC	1	24.6891	1	26	2	0	9:00	1	0	0	0	0	0	0	0	1	0	1	1	36
1276	BLACK	1	37.6738	3	23	6	0	8:00	1	1	1	0	0	0	0	0		1	0	0	38.86
1277	HISPANIC	0	29.2917	2	30	1	0	7:00	0	1	3	0	0	0	0	0	1	0	0	0	40.86
1278	HISPANIC	0	30.6969	1	25	4	1	6:00	0	0	0	0	0	0	0	0	1	0	0	0	39.43
1279	HISPANIC	1	36.9422	3	34	4	0	7:00	0	1	3	0	0	0	0	0	1	0	0	0	40.43
1280	HISPANIC	0	32.9448	3	26	3	0	10:00		0	0	0	0	0	0	0	1	0	0	0	41.57
1281	BLACK	0	29.2252	2	35	3	0	9:00	0	1	3	0	0	0	0	0	1	0	0	0	38.57
1282	HISPANIC	0	32.2773	2	22	3	0	9:00	0	0	0	0	0	0	0	0	1	0	0	0	39.14
1283	HISPANIC	0	31.8303	3	30	3	0	8:00	2	1	1	0	0	0	0	0	1	0	0	0	40.57
1284	HISPANIC	0	31.2444	2	27	3	0	7:00	1	1	1	0	0	0	0	0	1	0	0	0	39.14
1286	HISPANIC	0	30.0728	2	30	6	0	8:00	0	1	7	0	0	0	0	0	1	0	0	0	41.43
1287	HISPANIC	0	29.0949	2	23	4	0	11:00	0	0	0	0	0	0	0	0	1	0	0	0	38.28
1288	HISPANIC	0	27.4609	2	25	4	1	8:00	0	1	1	0	0	0	0	0	1	0	0	0	39.43
1289	HISPANIC	0	36.652	3	33	5	0	9:00	0	0	0	0	0	0	1	1	1	0	0	1	39.28
1290	HISPANIC	0	25.8599	2	22	3	2	11:00	0	1	3	0	0	0	0	0	1	0	0	0	39.86
1294	HISPANIC	0	35.845	3	33	4	0	8:00	1	1	7	0	0	0	0	0	1	1	0	0	37.14
1295	HISPANIC	0	30.7251	2	33	1	0	11:00	0	1	7	0	0	0	1	1	1	1	0	1	40.14
1296	HISPANIC	0	25.4207	1	34	2	0	8:00	0	0	0	1	1	0	0	0	1	0	0	1	39.86
1297	HISPANIC	0	26.3977	1	26	1	0	9:00	0	0	0	0	0	0	0	0	1	0	0	0	39.71
1298	HISPANIC	0	24.208	1	28	3	0	10:00	0	0	0	0	0	0	0	0	1	0	0	0	41.57
1299	HISPANIC	0	23.6144	1	30	3	0	11:00	0	0	0	0	0	0	0	0	1	0	0	0	39
1300	HISPANIC	0	33.7298	3	23	6	0	11:00	0	1	3	0	0	0	1	1	1	0	0	1	39
1301	HISPANIC	0	24.5432	1	15	1		10:00	1	0	0	0	0	0	0	0	1	0	0	1	42.43
1302	HISPANIC	0	33.8181	2	24	2	0	9:00	0	1	7	1	1	0	0	0	1	0	0	1	40.57
1303	HISPANIC	0	23.1965		21	2	0	10:00	0	0	0	0	0	0	0	0	1	0	0	0	40
1304	HISPANIC	0	29.8506	2	34	4	0	10:00		1	7	0	0	0	0	0	1	0	0	1	40.14
1305	HISPANIC	0	27.6676	2	24	4	1	9:00	0	0	0	0	0	0	0	0	1	0	0	0	41.14
1306	HISPANIC	0	29.6921	2	36	4	0	9:00	0	0	0	0	0	0	0	0	2	0	0	1	35.14
1307	HISPANIC	1	26.261	2	21	2	0	11:00	0	0	0	0	0	0	0	0	1	0	0	0	40.57
1308	HISPANIC	0	26.037	2	24	1	0	9:00	3	0	0	1	0	0	1	0	1	0	0	1	39.28
1309	HISPANIC	0	32.5145	3	27	3	0	11:00	0	1	2	0	0	0	0	0	2	0	0	1	41.28
1310	HISPANIC	0	26.3625	2	35	4	0	9:00	1	0	0	0	0	0	1	1	1	0	0	1	38.86
1317	HISPANIC	0	26.2142	1	23	3	0	11:00	0	0	0	0	0	0	0	0	1	0	0	0	39.43
1318	HISPANIC	0	46.0864	3	24	2	0	12:00	0	0	0	0	1	1	0	0	1	0	0	1	37.14
1319	HISPANIC	0	38.3523	3	32	5	0	10:00	0	0	0	0	0	0	0	0	1	0	0	0	40.71
1323	HISPANIC		29.0949	2	34	4	0	10:00	0	1	7	0	0	0	0	0	1	0	0	0	40.86
1324	HISPANIC	0	28.003	2	30	1	0	10:00	0	0	0	0	0	0	0	0	1	0	0	0	39.86
1325	HISPANIC	0	35.1843	3	32	4	0	10:00	0	1	7	0	0	0	0	0	1	0	0	0	40.57
1326	HISPANIC	0	23.2381	2	24	1	0	9:00	0	1	1	0	0	0	1	1	1	0	0	1	40.57
1327	HISPANIC	0	26.7008	1	32	2	0	9:00	0	0	0	0	0	0	0	0	1	0	0	0	39.14
1328	HISPANIC	0	22.4168	1	29	5	0	10:00	0	1	1	0	0	0	0	0	1	0	0	0	39.43
1329	HISPANIC	0	32.0044	3	34	4	0	10:00	0	1	7	0	0	0	0	0	1	0	0	0	38.71
1330	HISPANIC	1	27.6959	2	27	2	0	7:00	0	0	0	0	0	0	0	0	2	0	0	1	39.14
1331	HISPANIC	0	23.2246	1	25	3	0	8:00	0	0	0	0	0	0	0	0	1	0	0	1	37.28
1332	BLACK	1	40.2887	3	23	3	0	9:00	0	1	1	0	0	0	0	0	1	0	0	0	40.14
1333	HISPANIC	0	21.4539	1	19	2	0	12:00	1	0	0	0	0	0	0	0	1	0	0	0	39.43
1334	HISPANIC	0	33.2513	3	41	4	0	7:00	0	0	0	1	0	0	1	1	1	0	0	1	39
1335	HISPANIC	1	38.0395	3	25	3	0	6:00	0	0	0	0	0	0	1	1	1	0	0	1	38.14
1336	HISPANIC	0	34.3262	3	22	2	0	9:00	0	0	0	0	0	0	0	0	2	0	0	1	40.43
1338	HISPANIC	0	33.1972	3	22	4	0	9:00	0	0	0	0	0	0	0	0	1	0	0	0	40.86
1339	HISPANIC	0	43.9271	3	18	2	0	11:00	0	1	7	1	0	0	0	0	1	0	0	1	40.28
1348	HISPANIC	0	31.7517	2	36	2	0	8:00	0	1	7	1	0	0	0	0	1	1	0	1	38.43
1349	HISPANIC	0	33.2964	3	29	1	0	10:00	0	0	0	0	0	0	0	0	2	0	0	1	39.71
1351	HISPANIC	0	26.5684	1	23	2	0	9:00	0	0	0	0	0	0	0	0	1	0	0	0	37.71
1352	HISPANIC	0	24.2144	1	26	3	0	8:00	0	1	7	0	0	0	0	0	1	0	0	0	38.28
1353	HISPANIC	1	32.736	2	38	5		7:00	0	0	0	0	0	0	0	0	1	0	0	0	40.42
1356	HISPANIC	0	30.4633		24	3	0	9:00	0	1										1
1358	HISPANIC	0	27.7981	2	29	2	0	7:00	0	1	3	0	0	0	0	0	1	0	0	0	39.28
1359	HISPANIC	1	26.3312	2	27	3	0	11:00	0	0	0	0	0	0	0	0	1	0	0	0	40
1360	HISPANIC	0	23.616	1	32	2	0	9:00	0	0	0	0	0	0	1	0	1	0	0	1	39.43
1361	HISPANIC	1	22.4945	1	17	1	0	8:00	0	1	7	0	0	0	0	0	1	0	0	0	37.86
1362	HISPANIC	0	33.5878	3	27	4	0	10:00	0	1	7	1	1	0	0	0	1	0	0	1	40.43
1363	HISPANIC	0	34.1959	3	29	3	0	10:00	0	0	0	0	1	0	1	1	1	0	0	1	38.57
1364	HISPANIC	0	25.573	1	29	3	0	8:00	0	0	0	0	0	0	0	0	1	0	0	0	39.43
1365	HISPANIC	0	28.3191	2	25	5	0	8:00	0	0	0	0	0	0	0	0	1	0	0	0	39.86
1366	HISPANIC	0	26.1672	2	35	1	0	9:00	0	1	7	0	0	0	0	0	1	0	0	0	39.43
1367	HISPANIC	0	19.1856	1	23	3	0	9:00	0	1	7	0	0	0	0	0	1	0	0	0	39.57
1368	HISPANIC	0	25.573	2	28	1	3	11:00	0	0	0	1	1	0	0	0	1	0	0	1	40.57
1369	HISPANIC	0	23.9576	0	19	1	0	12:00	0	1	21	0	0	0	0	0	2	1	0	1	39.14
1370	HISPANIC	0	25.0994	1	27	3	0	8:00	0	1	3	0	0	0	0	0	1	0	0	0	39.14
1371	HISPANIC	0	26.3977	2	20	2	0	11:00	0	0	0	0	0	0	0	0	1	0	0	0	40.14
1372	BLACK	0	27.5971	2	26	4	0	11:00	1	1	7	0	0	0	0	0	1	0	0	0	39.86
1373	HISPANIC	0	27.454	2	19	2	0	9:00	1	0	0	1	1	1	0	0	1	0	0	1	40
1374	HISPANIC	0	26.8277	2	29	3	0	10:00	3	0	0	0	0	0	0	0	1	0	0	0	39.14
1375	HISPANIC	0	27.2495	2	21	2	0	11:00	0	0	0	0	0	0	0	0	1	0	0	0	39.14
1380	HISPANIC	0	18.4693	1	17	1	0	10:00	0	1	1	0	0	0	0	0	1	0	0	0	38
1382	HISPANIC	0	29.4852	2	31	5	0	9:00	1	1	1	0	0	0	0	0	1	0	0	0	40.71
1383	HISPANIC	0	27.2056	2	31	3	0	9:00	0	0	0	0	0	0	0	0	1	0	0	1	38.43
1384	HISPANIC	0	31.4397	3	27	2	0	10:00	0	0	0	0	0	0	0	0	1	0	0	0	40.14
1385	HISPANIC	0	36.463	3	41	6	0	8:00	0	1	1	0	0	0	0	0	1	0	0	0	40.71
1386	HISPANIC	0	31.8215	3	32	2	4	7:00	0	0	0	0	0	0	0	0	1	0	0	0	39.14
1391	HISPANIC	0	24.9385	1	27	3	3	10:00	0	0	0	0	0	0	0	0	1	1	0	0	40.14
1392	HISPANIC	0	22.2963	1	27	4	0	7:00	0	0	0	0	0	0	0	0	1	0	0	0	40.28
1393	HISPANIC	1	54.5538	3	30	8	0	9:00	2	0	0	0	0	0	1	1	1	0	0	1	37.43
1394	HISPANIC	0	35.9404	3	33	5	0	9:00	0	1	3	0	0	0	0	0	1	0	0	0	40.71
1395	HISPANIC	1	25.7767	1	39	7	0	5:00	0	0	0	0	0	0	0	0	3	0	0	1	32.86
1396	HISPANIC	0	36.2741	3	24	4	0	8:00	1	0	0	0	0	0	0	0	1	0	0	0	39.71
1397	HISPANIC	0	24.6258	1	21	1	0	8:00	0	0	0	0	0	0	0	0	1	0	0	0	41.29
1398	HISPANIC	1	24.6201		26	3	0	9:00	0	1	2	0	0	0	0	0	1	0	0	1	41.14
1400	HISPANIC	0	32.1106	3	20	3	0	8:00	1	0	0	0	0	0	0	0	1	0	0	1	40.28
1404	HISPANIC	0	37.8839	3	24	1	0	9:00	1	0	0	0	0	0	0	0	1	0	0	0	38.71
1405	HISPANIC	0	41.5143	3	34	5	0	8:00	0	0	0	0	0	0	0	0	1	0	0	0	40.43
1406	HISPANIC	1	34.5389	3	27	6	1	7:00	0	0	0	1	1	0	0	0	1	0	0	1	37.43
1407	HISPANIC	0	23.5134	1	25	1	0	9:00	0	1	1	0	0	0	0	0	1	0	0	0	39
1409	HISPANIC	0	39.8684	3	32	3	1	7:00	0	0	0	0	0	0	1	1	2	0	0	1	35
1410	HISPANIC	0	36.9075	3	32	2	0	7:00	0	0	0	0	0	0	0	0	1	0	0	0	40
1411	HISPANIC	0	23.4333	1	21	2	0	11:00	0	1	2	0	0	0	0	0	1	0	0	0	39.71
1413	HISPANIC	0	34.6903	3	22	2	0	9:00	0	0	0	0	0	0	0	0	2	0	0	1	40
1415	HISPANIC	0	30.6969	2	36	6	0	7:00	1	0	0	0	0	0	1	1	1	0	0	1	38.71
1416	HISPANIC	1	29.0496	1	35	5	0	9:00	0	0	0	0	1	1	0	0	1	0	0	1	36.57
1417	HISPANIC	0	20.782	1	39	3	0	8:00	0	0	0	0	0	0	0	0	1	0	0	0	40.43
1418	BLACK	0	30.9862	2	25	2	0	10:00	0	0	0	0	0	0	0	0	1	0	0	1	36.71
1422	HISPANIC	0	21.1599		22	1	0	10:00	0	0	0									1
1423	HISPANIC	0	33.5243	3	19	1	3	12:00	0	1	2	0	1	1	0	0	1	0	0	1	36
1424	HISPANIC	0	26.4559	1	22	1	0	9:00	0	0	0	0	0	0	0	0	1	0	0	1	38.71
1425	HISPANIC	0	22.4171	1	32	4	0	10:00	0	0	0	0	0	0	0	0	1	0	0	1	39
1426	HISPANIC	1	38.4453	3	27	4	0	8:00	1	1	3	0	0	0	0	0	1	0	0	0	39.57
1428	HISPANIC	0	20.4042	1	17	1	0	9:00	0	1	7	0	0	0	1	1	1	0	0	1	37.43
1429	HISPANIC	1	21.3488	1	19	1	0	8:00	1	1	7	0	1	1	0	0	2	1	0	1	36.71
1430	HISPANIC	0	39.99	3	36	2	2	8:00	0	0	0	0	0	0	0	0	1	0	0	0	37
1431	HISPANIC	0	29.8891	2	37	4	0	9:00	0	0	0	0	0	0	0	0	1	0	0	0	39
1432	ASIAN	1	24.2144	1	28	2	0	7:00	0	1	7	0	0	0	0	0	1	0	0	0	41.28
1433	HISPANIC	0	26.9483	2	19	3	0	11:00	0	0	0	0	0	0	0	0	1	0	0	0	40.14
1434	HISPANIC	0	39.6755	3	38	4	0	8:00	0	0	0	0	1	0	0	0	1	0	0	1	39.86
1435	HISPANIC	0	38.0872	3	28	3	0	9:00	0	0	0	1	0	0	0	0	1	0	0	1	38.14
1436	HISPANIC	0	28.5106	2	22	3	0	11:00	0	1	7	0	0	0	0	0	1	0	0	0	41.29
1439	HISPANIC	0	19.1856	0	24	1	0	11:00	0	0	0	0	1	0	0	0	1	0	0	1	39
1442	HISPANIC	0	28.9011	2	21	3	0	8:00	3	1	1	0	0	0	0	0	1	0	0	0	38.29
1443	HISPANIC	0	24.605	1	27	5	0	9:00	0	0	0	0	0	0	0	0	1	0	0	0	40.14
1444	HISPANIC	0	29.8098	2	30	7	0	9:00	0	0	0	0	0	0	0	0	1	0	0	0	39.57
1446	HISPANIC	0	21.5247	1	27	3	0	7:00	0	0	0	0	0	0	0	0	1	0	0	0	38.43
1447	HISPANIC	1	26.8304	1	34	4		8:00	2			0	0	0	0	0	1	0	0	0	39.86
1448	HISPANIC	0	36.3102	3	19	2	0	10:00	1	0	0	1	0	0	0	0	1	0	0	1	40.14
1449	HISPANIC	0	26.4312	2	22	4	0	10:00	2	0	0	0	0	0	0	0	1	0	0	0	40
1450	HISPANIC	0	34.7477	3	21	1	0	11:00	0	1	2	1	0	0	0	0	1	0	0	1	37.71
1451	HISPANIC	0	24.605	1	26	4	0	9:00	0	0	0	0	0	0	0	0	1	0	0	1	35.86
1452	HISPANIC	0	28.1502	2	22	1	0	10:00	0	0	0	0	0	0	0	0	1	0	0	0	39.86
1453	HISPANIC	0	21.6255	1	23	2	0	9:00	1	1	1	1	0	0	0	0	3	0	0	1	31.14
1454	HISPANIC	0	32.4135	3	19	2	0	10:00	0	0	0	0	0	0	0	0	1	0	0	0	38.43
1455	HISPANIC	0	44.6349	3	25	3	0	9:00	0	1	7	0	0	0	0	0	1	0	0	0	38
1457	HISPANIC	1	29.2917		23	1	0	12:00	0	0	0	0	0	0	0	0	1	0	0	0	40.86
1458	HISPANIC	0	25.5052	2	28	2	2	8:00	0	0	0	0	0	0	0	0	1	0	0	0	38.57
1459	HISPANIC	0	28.1639	2	38	10	0	8:00	0	1	7	0	1	0	1	0	1	0	0	1	41.86
1460	HISPANIC	0	24.1827	1	28	3	0	8:00	0	0	0	0	0	0	0	0	1	0	0	1	37.43
1461	HISPANIC	0	20.5153	1	20	2	0	11:00	0	1	7	0	0	0	0	0	1	0	0	0	37.14
1462	HISPANIC	0	35.4245	3	22	3	0	10:00	0	1	7	0	0	0	0	0	1	0	0	1	36.71
1464	HISPANIC	1	35.2963	3	42	5	0	7:00	0	0	0	0	0	0	1	0	3	0	0	1	33.28
1465	HISPANIC	0	34.6199	3	36	6	0	9:00	2	0	0	0	0	0	0	0	1	0	0	0	39.71
1466	HISPANIC	0	28.5106	2	20	2	0	10:00	1	0	0	0	0	0	0	0	1	0	0	0	41
1467	HISPANIC	0	25.2378	1	26	4	0	8:00	0	0	0	0	0	0	0	0	1	0	0	0	41.14
1468	HISPANIC	1	21.9459	1	20	2	0	7:00	0	1	3	0	0	0	0	0	1	0	0	0	40.57
1469	HISPANIC	0	39.8625	3	27	6	2	9:00	0	1	7	0	0	0	0	0	1	0	0	0	39.57
1470	HISPANIC	0	31.5047	3	35	4	0	10:00	0	0	0	0	0	0	1	1	1	0	0	1	38.57
1471	HISPANIC	0	34.7465	3	25	2	0	8:00	0	1	7	0	0	0	0	0	2	0	0	1	34
1472	HISPANIC	0	30.9841	2	31	3	0	9:00	0	0	0	0	0	0	0	0	1	0	0	0	40.71
1477	HISPANIC	1	19.4596	1	27	3	0	6:00	0	0	0	0	0	0	0	0	1	0	0	0	39.57
1478	HISPANIC	1	19.6485	1	19	1	0	10:00	0	0	0	0	0	0	0	0	1	0	0	0	39.43
1480	HISPANIC	0	52.3059	3	22	2	0	8:00	0	0	0	0	1	1	0	0	1	0	0	1	39.71
1481	HISPANIC	0	21.2547	1	26	2	0	11:00	0	0	0	0	0	0	0	0	1	1	0	0	39.71
1482	HISPANIC	0	41.1914	3	24	2	0	8:00	1	0	0	0	1	1	0	0	2	0	0	1	38.86
1483	HISPANIC	1	27.4324	2	40	4	0	8:00	0	1		1	0	0	0	0	1	0	0	1	37.14
1484	HISPANIC	0	36.133	3	29	4	0	9:00	0	1	1	0	0	0	0	0	1	0	0	0	41.86
1485	HISPANIC	0	24.4429	1	30	4	0	8:00	1			0	0	0	0	0	1	0	0	0	40.29
1486	HISPANIC	0	29.2612	2	34	2	0	7:00	0	1	1	1	0	0	1	1	1	0	0	1	39.71
1487	HISPANIC	0	31.8821	3	29	2	0	8:00	0	0	0	1	1	0	0	0	1	0	0	1	37
1488	HISPANIC	1	26.3625	2	36	4	0	7:00	0			0	0	0	0	0	1	0	1	0	39.29
1489	HISPANIC	0	23.4055	1	17	1		11:00	1	0	0	0	1	1	0	0	1	1	0	1	41.29
1490	ASIAN	0	25.9132	1	22	1	0	10:00	0	1	1	0	0	0	0	0	1	0	0	0	38.57
1491	HISPANIC	1	45.8903	3	30	3	0	8:00	0	0	0	0	0	0	1	1	1	0	0	1	38
1492	HISPANIC	0	23.2031	1	31	3	1	10:00	0	1		0	0	0	0	0	1	0	0	0	40.43
1494	HISPANIC	0	20.0119	1	28	2	0	11:00	0			0	0	0	0	0	1	0	0	0	38
1495	HISPANIC	1	17.471	0	32	6	0	8:00	0	0	0	0	0	0	0	0	1	0	0	0	40.29
1496	HISPANIC	0	32.1134	3	18	2	0	10:00	0	0	0	0	0	0	1	1	1	0	0	1	39
1497	HISPANIC	0	26.4674	2	18	1	0	9:00	1	1	2	0	0	0	0	0	1	0	0	0	39.29
1498	HISPANIC	0	23.2246	1	30	2	0	8:00	0	0	0	0	0	0	0	0	3	0	0	0	39.43
1499	HISPANIC	0	22.1288	1	23	2	0	11:00	0	0	0	0	0	0	1	0	1	0	0	1	39.57
1500	HISPANIC	0	25.7905		22	1	2	10:00	2	1	7	0	0	0	1	1	1	0	0	1	39
1504	HISPANIC	0	31.8215		39	4	0	8:00	1	0	0	0	0	0	0	0	1	0	0	0	39.43
1505	HISPANIC	0	26.5578	2	23	2	0	9:00	0	1	7	0	0	0	0	0	1	0	0	0	38.86
1506	HISPANIC	0	23.9116	1	37	3	0	9:00	0	0	0	0	0	0	0	0	1	0	0	0	39
1507	HISPANIC	0	34.3689	3	30	3	0	9:00	0	1	4	0	0	0	0	0	1	0	0	0	40.71
1510	HISPANIC	0	22.8603	1	27	2	0	10:00	1	0	0	0	0	0	0	0	1	0	0	0	39.14
1512	HISPANIC	1	24.1405	1	32	6	0	8:00	0	0	0	0	0	0	0	0	1	0	0	0	39.86
1514	HISPANIC	0	24.8003	1	31	5	0	9:00	0	0	0	0	0	0	0	0	1	0	0	0	39
1515	HISPANIC	0	26.3913	2	17	1	0	12:00	1	1	1	0	0	0	0	0	1	0	0	0	40.29
1516	HISPANIC		31.3028	3	28	5	0		0	1	7	0	0	0	0	0	3	0	0	0	39.71
1520	HISPANIC	0	21.9688	1	21	1	0	10:00	0	1	4	0	0	0	0	0	1	0	0	0	41.14
1521	HISPANIC	0	25.2297	2	27	3	0	8:00	0	0	0	0	0	0	0	0	1	0	0	0	40.86
1522	HISPANIC	1	28.003	2	28	3	0	8:00	0	0	0	0	0	0	0	0	1	0	0	0	38.57
1523	HISPANIC	0	34.4978	3	31	4	0	8:00	0	0	0	0	0	0	0	0	1	0	0	0	38.14
1524	HISPANIC	0	32.2773	3	28	4	0	6:00	0	0	0	0	0	0	1	1	1	0	0	1	39
1527	HISPANIC	0	20.4828	1	23	3	0	11:00	0	1		0	0	0	0	0	1	0	0	0	39.14
1528	HISPANIC	1	31.635	3	25	2	0	10:00	0	0	0	0	0	0	0	0	1	0	0	0	38.57
1529	HISPANIC	0	26.8277	2	15	1	0	11:00	2	1	7	0	0	0	0	0	1	0	0	0	41.86
1531	HISPANIC	0	21.609	1	36	3	0	9:00	0	0	0	0	0	0	1	0	1	0	0	1	39.14
1532	HISPANIC	0	31.9474	2	34	4	0	9:00	0	0	0	0	0	0	0	0	1	0	0	0	37.29
1533	HISPANIC	1	27.6311	2	25	3	0	8:00	0	0	0	0	0	0	0	0	1	0	0	0	39.86
1534	HISPANIC	0	27.6311		30	2	0	8:00	0	1		0	0	0	0	0	3	0	0	1	24.57
1536	HISPANIC	1	23.0432	1	25	3	0	6:00	0			0	0	0	0	0	1	0	0	0	41.71
1537	HISPANIC	1	31.5509	2	40	2	0	8:00	0	0	0	0	0	0	0	0	1	0	0	0	41.57
1538	HISPANIC	0	26.8837	1	17	1	0	6:00	1	0	0	0	0	0	0	0	1	0	0	0	40.57
1539	HISPANIC	0	22.1403	1	31	4	0	10:00	0	0	0	0	0	0	1	1	1	0	0	1	39
1540	HISPANIC	0	23.9938	1	23	1	0	11:00	0	1	3	0	0	0	0	0	2	0	0	1	40.71
1541	HISPANIC	1	39.3212	3	23	2	0	7:00	0	0	0	0	1	0	0	0	1	0	0	1	38.71
1542	HISPANIC	0	28.6624	2	24	3	0	10:00	0	1	2	0	0	0	0	0	1	0	0	0	41.14
1547	HISPANIC	0	27.1436	2	29	2	1	9:00	0	0	0	0	0	0	1	1	1	1	0	1	38.43
1548	HISPANIC	0	25.0549	1	26	3	0	7:00	0	1	3	0	0	0	0	0	1	0	0	1	38.29
1549	BLACK	1	26.8277	1	20	2	0	11:00	0	1	7	0	0	0	0	0	1	0	0	0	41.14
1550	HISPANIC	0	25.9719	2	35	3	0	8:00	1	0	0	0	0	0	1	0	1	0	0	1	37.57
1551	HISPANIC	0	39.179		35	7	0	11:00	0	0	0	0	0	0	0	0	1	0	0	1	36.57
1552	HISPANIC	0	29.6872	2	31	4	0	8:00	0	0	0	0	0	0	0	1	3	0	0	1	38.71
1553	HISPANIC	0	26.5578	2	24	6	0	10:00	0	1		0	0	0	0	0	2	0	0	1	35.71
1556	HISPANIC	0	29.2833	2	29	1	0	11:00	0	0	0	0	0	0	0	0	1	0	0	0	41
1557	HISPANIC	0	27.7981	2	24	3	0	9:00	0	0	0	0	0	0	1	1	1	0	0	1	39
1558	HISPANIC	0	28.8793	2	37	1	0	9:00	0	0	0	1	1	1	0	0	1	0	0	1	38.57
1559	HISPANIC	0	26.1522	2	20	3	0	9:00	0	0	0	0	0	0	0	0	1	0	0	0	39.71
1562	ASIAN	0	26.4499	1	27	3	0	9:00	2	0	0	0	0	0	0	0	1	0	0	0	40.29
1563	HISPANIC		27.9247	2	35	4	0	9:00	0	0	0	0	0	0	1	1	1	0	0	1	39
1564	HISPANIC	0	28.12	2	38	3	0	8:00	0	0	0	0	0	0	1	0	3	0	0	1	35.71
1565	ASIAN	0	27.6152	2	26	1	0	10:00				0	0	0	0	0	1	0	0	0	39.86
1567	HISPANIC	0	24.6593	1	29	2		8:00	0	0	0	0	0	0	0	0	1	0	0	1	40.29
1568	ASIAN	0	22.6522	1	30	1	0	11:00	0	1	7	0	0	0	0	0	1	0	0	0	39.71
1569	HISPANIC		24.4429	1	17	3		8:00	1	0	0	0	0	0	0	0	1	0	0	0	38.86
1570	HISPANIC	0	25.4461	1	32	6		9:00	0	0	0	0	0	0	0	0	1	0	0	0	38.14
1571	HISPANIC	0	24.7972	2	26	2	0	9:00	0	1	7	0	1	1	0	0	1	0	0	1	38
1572	BLACK	1	31.705	2	38	3	0	7:00	0	1		0	0	0	0	0	1	0	0	0	39
1575	HISPANIC	0	28.3191		29	3	0	9:00	0	0	0									1
1576	HISPANIC	0	19.7643	1	20	2	0	8:00	2			0	0	0	0	0	1	0	0	0	41.71
1577	BLACK	0	28.12	2	32	3	1	8:00	1	1	3	0	0	0	0	0	1	0	0	0	40.86
1578	HISPANIC	0	30.0911	2	25	2	0	10:00	0	1	7	0	0	0	0	0	1	0	0	0	40.71
1579	HISPANIC	0	21.6308	1	21	1	0	10:00	0	1		0	0	0	0	0	1	0	0	0	39.71
1582	HISPANIC	1	27.9613	2	19	1	2	11:00	1	1	1	0	1	1	0	0	3	0	1	1	30.29
1584	HISPANIC	0	27.6152		31	2	0	9:00	0	0	0									1
1586	HISPANIC	0	30.6969		33	5	0	7:00	0	0	0									1
1587	CAUCASIAN	0	20.4042	1	24	3	3	10:00	2	1	2	0	0	0	0	0	1	0	0	1	38.57
1588	HISPANIC	0	32.6005	3	32	6	0	9:00	0	0	0	0	0	0	1	1	1	0	0	1	37
1589	BLACK	0	32.095	2	36	2	1	8:00	0	1		0	0	0	0	0	1	0	0	1	41
1590	HISPANIC	0	54.2259	3	39	3	0	8:00	0	1		0	0	0	0	0	1	0	1	0	39.14
1593	BLACK	1	21.7971	1	22	3	0	9:00	1	1	14	0	0	0	0	0	1	0	0	0	39
1594	HISPANIC	1	27.9758	2	33	4	0	7:00	0	0	0	0	0	0	0	0	1	0	0	0	40.71
1595	HISPANIC	0	28.7856	2	35	5	0	9:00	0	0	0	0	0	0	0	0	1	0	0	0	37
1596	HISPANIC	0	31.1579	3	24	2	0	9:00	0	0	0	0	0	0	0	0	1	0	0	0	39.86
1597	HISPANIC	0	30.9965	3	31	4	0	9:00	0	1	4	0	0	0	0	0	1	0	0	0	39.71
1598	BLACK	0	21.7872		18	1	0	11:00	0											1
1600	HISPANIC	0	22.312	1	22	3	0	10:00	1	1	4	0	0	0	1	0	1	0	0	1	40.86
1601	HISPANIC	0	25.8831	2	27	4	0	8:00	0	0	0	0	0	0	0	0	1	0	0	0	39.29
1603	HISPANIC	0	27.573		35	3	0	9:00	0	0	0									0
1605	HISPANIC	0	24.605	2	30	4	1	8:00	0	1	7	1	1	1	1	0	1	0	0	1	36.71
1606	HISPANIC	1	36.3217	3	24	5	0	8:00	0	0	0	0	0	0	0	0	1	0	0	0	38.43
1607	HISPANIC	0	45.1389	3	26	4	0	8:00	0	0	0	0	0	0	0	0	1	0	0	0	39
1609	HISPANIC	0	32.1873	3	32	6		9:00	0	0	0	0	0	0	0	0	1	0	0	0	38.57
1612	HISPANIC	0	24.8003	1	30	3	0	8:00	3	0	0	0	0	0	0	0	1	1	0	0	39
1613	HISPANIC	0	29.2917	2	26	3	2	11:00	1	1	1	0	0	0	0	0	1	0	0	0	40.86
1614	HISPANIC	1	21.9632	1	25	5	1	10:00	0	0	0	0	0	0	0	0	1	0	0	0	38.57
1615	HISPANIC	0	26.254	3	34	5	0	9:00	3	0	0	0	0	0	1	0	1	0	0	1	39
1616	HISPANIC	0	29.0783	2	29	3	0	12:00	0	0	0	0	0	0	0	0	1	0	0	0	41.29
1618	ASIAN	0	21.3972	1	32	1	0	10:00	0	1	1	0	0	0	0	0	1	0	0	0	39.86
1619	HISPANIC	0	29.2833	2	30	3	0	10:00	0			0	0	0	0	0	1	0	0	1	39.14
1620	HISPANIC	0	24.6593		17	2	0	11:00				0	0	0	0	0	1	0	0	1	36.71
1622	HISPANIC	0	19.8374	1	18	3	0	11:00	3	0	0	0	0	0	0	0	1	0	0	0	38.14
1623	HISPANIC	0	27.6152	2	27	7	0	9:00	0	0	0	1	0	0	0	0	1	0	0	1	40.86
1624	HISPANIC	0	28.93	1	17	2	0	10:00	2	1	7	1	1	1	0	0	3	0	0	1	40
1627	HISPANIC	0	25.2442	2	26	4	0	8:00	0	0	0	0	0	0	0	0	1	0	0	0	39.14
1633	HISPANIC	1	34.199	3	37	1	0	8:00	0	0	0	0	0	0	0	0	2	0	0	1	31.86
1634	HISPANIC	0	34.8411	3	30	2	0	9:00	1	0	0	0	0	0	1	1	1	0	0	1	37.71
1635	HISPANIC	0	35.8963	3	41	6	0	10:00	0	1	7	0	0	0	1	1	1	0	0	1	39.14
1637	HISPANIC	0	28.871	2	34	2	0	9:00	1	1		0	0	0	1	1	1	0	0	1	37.14
1638	HISPANIC	1	33.6291	3	39	5	0	13:00	0	1		1	0	0	1	1	1	0	0	1	39
1640	HISPANIC	0	33.9282	3	28	7	0	10:00	0	0	0	0	0	0	0	0		0	0	1	36.86
1641	BLACK	0	33.6396	3	23	6	0	12:00	0	1	14	0	0	0	0	0	1	0	0	0	40.29
1642	HISPANIC	0	35.5262	3	25	3	0	10:00	0	1		0	1	0	0	0	1	0	0	1	41.71
1643	HISPANIC	0	27.7294	2	18	1		10:00	0	1		0	0	0	0	0	1	0	0	0	37.14
1644	HISPANIC	0	41.9847	3	27	2	0	9:00	0			0	1	1	1	1	1	0	1	1	39.14
1647	HISPANIC	0	30.5414		22	4	0	7:00	0	0	0	0	0	0	0	0	3	0	0	1	27
1648	HISPANIC	0	25.3163	2	20	1	0	10:00	0	1	3	0	1	1	0	0	2	0	0	1	36.43
1649	HISPANIC	0	23.0783	1	32	5		8:00	0	0	0	0	0	0	0	0	1	0	0	1	36.71
1650	HISPANIC	0	28.7125	2	36	4		9:00	0			0	0	0	1	1	1	0	0	1	39.14
1651	HISPANIC	0	33.5135	3	27	2	0	10:00	0	0	0	0	1	0	0	0	1	0	0	1	41
1652	HISPANIC	0	51.3871	3	25	5	0	10:00	0	1		0	0	0	0	0	1	0	1	0	39
1653	HISPANIC	0	32.3126		25	2	0	10:00	0	0	0	0	0	0	1	0	1	0	0	1	39.86
1654	HISPANIC	0	32.9184	3	38	5	0	9:00	0	0	0	0	1	1	1	1	1	0	0	1	39.14
1655	HISPANIC	0	18.2882	1	19	2	0	12:00	0	1	7	0	0	0	0	0	3	0	0	1	30.43
1656	HISPANIC	0	22.3117	1	23	2	2	8:00	1	1	2	0	0	0	0	0	1	0	0	0	39.14
1660	HISPANIC	0	32.0044	3	31	2	0	9:00	0	1	7	0	1	1	1	0	1	0	0	1	37.86
1661	HISPANIC	0	28.9011	2	31	1	0	9:00		0	0	1	0	0	1	1	1	0	0	1	39.43
1662	BLACK	0	43.5469	3	25	2	3	10:00	0	0	0	0	0	0	0	0	1	0	0	0	39
1663	HISPANIC	1	27.0618	2	30	2	1	8:00	0	0	0	1	0	0	0	0	1	0	0	1	39.14
1664	HISPANIC	0	38.731	3	37	5		11:00		1		0	0	0	1	1	2	0	0	1	35.71
1665	HISPANIC	0	27.2056	1	24	4	0	10:00	0	0	0	0	0	0	0	0	1	0	0	0	41.57
1666	HISPANIC		38.5882	3	31	4	0	7:00	0	0	0	0	0	0	0	0	1	0	0	0	40.29
1667	HISPANIC	0	27.3389	2	23	3	0	11:00	1	0	0	0	0	0	0	0	1	0	0	0	40
1668	HISPANIC	0	44.4758	3	37	8	0	9:00	0			0	1	1	0	0	1	0	0	1	37
1669	BLACK	0	48.1365	3	35	4	1	10:00	2	1	14	0	1	1	1	1	1	0	0	1	36.14
1670	OTHER	0	25.0581		34	2	0	9:00		0	0									1
1674	HISPANIC	0	65.2228	3	33	3	0	10:00	0	1	4	0	1	1	0	0	1	0	0	1	38.57
1675	HISPANIC	0	33.1972	3	28	3	0	10:00	0	0	0	0	1	0	0	0	1	0	0	1	39
1678	CAUCASIAN	0	30.8512		29	3	0	9:00	0	1	7	0	0	0	1	0	1	0	0	1	40
1679	BLACK	0	51.6912	3	29	2	0	10:00	0	1	7	1	0	0	0	0	1	0	0	1	40.14
1680	HISPANIC	0	33.8912	2	21	1	0	8:00	0	1	7	0	0	0	0	0	1	0	1	0	39.14
1681	HISPANIC	0	44.4298		32	4	0	8:00	1	1										1
1682	HISPANIC	0	25.5322	1	30	5	0	11:00	0	0	0	0	0	0	0	0	3			0	37.43
1683	BLACK		29.4852		18	2	0		0	1		0	0	0	0	0	1	1	0	1	36.43
1684	BLACK	0	57.2443	3	20	1	0	9:00	1	1	7	1	0	0	1	1	1	0	0	1	36.86
1685	HISPANIC	0	29.6872	2	33	4	0	8:00	0	0	0	0	0	0	0	0	1	0	0	0	39.86
1686	HISPANIC	0	18.599	0	24	1	0	11:00	0	0	0	1	0	0	0	0	1	1	0	1	38.57
1687	HISPANIC	1	32.9184	3	20	2	0	6:00	0	0	0	0	0	0	0	0	1	0	0	0	39.14
1688	HISPANIC	0	30.0911		32	4		9:00	0			0	0	0	0	0	1	0	0	0	38.86
1689	HISPANIC	0	23.5134	1	26	3	0	10:00	0	1	7	0	0	0	0	0	1	0	0	0	38.86
1691	BLACK		32.1177	2	32	2	0	11:00	0	1	4	1	0	0	0	0	3	1	0	1	30.14
1692	HISPANIC	0	30.7952	3	28	4	0	9:00	0	0	0	0	0	0	1	1	1	1	0	1	39.14
1693	HISPANIC	0	27.9247	2	19	2	0	11:00		1		0	0	0	0	0	1	0	0	0	41.14
1695	HISPANIC	0	21.9459	1	32	4		7:00	0	0	0	0	0	0	0	0	1	0	0	0	39
1697	HISPANIC	1	23.0896	1	22	2	0	10:00		0	0	0	0	0	0	0	1	0	0	0	39.14
1698	HISPANIC	0	22.2866	1	26	2	0	11:00	2			0	0	0	0	0	1	0	0	0	39.29
1699	BLACK	0	64.3746	3	27	1	0	10:00	1	1	7	0	1	0	0	0	1	0	0	1	42
1700	HISPANIC	1	22.2617	1	22	1	0	10:00	1	0	0	0	0	0	0	0	1	0	0	1	37.29
1701	HISPANIC	0	25.3285	1	28	3	0	10:00		0	0	0	0	0	0	0	1	0	0	0	39.86
1702	HISPANIC	0	34.007	3	23	3	0	10:00	0	0	0	0	0	0	0	0	1	0	0	0	39.14
1703	HISPANIC	0	28.5106	2	41	6	0	8:00		1		0	0	0	0	0	1	0	0	0	37.14
1704	BLACK	0	28.1639	2	43	3	0	10:00	0	1	1	0	0	0	0	0	1	0	0	0	41.14
1709	HISPANIC	0	31.8215	2	32	8	0	11:00	1	1	7	0	0	0	0	0	3	0	0	1	31.71
1710	HISPANIC	0	23.427	1	33	5	0	8:00	0	1	7	0	0	0	0	0	3	0	0	1	25.43
1711	HISPANIC	0	29.8565	2	39	1	2	10:00	0	1	3	1	1	1	0	0	2	0	0	1	37.14
1712	HISPANIC	0	38.1634	3	19	1	0	12:00	2	1	2	0	0	0	0	0	1	0	0	1	36.43
1715	HISPANIC	0	26.518	2	25	2	0	11:00	0	1		0	1	1	0	0	3	1	0	1	36.29
1716	HISPANIC	0	41.3314	3	28	7	0	9:00	0	0	0	1	0	0	0	0	2	0	0	1	38.14
1717	HISPANIC	0	26.6225	2	25	2	0	6:00	0	0	0	0	0	0	1	0	1	0	0	1	40.86
1718	HISPANIC		34.1736	3	32	2	0					0	0	0	1	0	1	0	0	1	39.29
1719	HISPANIC	0	38.7328	3	23	3	0	8:00	0	1	7	1	0	0	0	0	1	0	0	1	38.86
1720	HISPANIC	1	28.952	2	20	1	0	10:00	1	1	7	0	0	0	0	0	3	1	0	1	33.86
1721	HISPANIC	1	30.0927	3	26	2	2	7:00	0	0	0	1	0	0	0	0	1	0	0	1	40.86
1723	HISPANIC	0	30.6969		32	2	0	10:00	0	1	4	0	1	0	0	0	1	0	0	1	39
1724	HISPANIC	0	32.9188	3	23	11	0	9:00	0	0	0	0	0	0	0	0	1	0	0	0	39.14
1725	HISPANIC	1	41.1111	3	34	3	0	9:00	0	0	0	1	1	1	0	0	2	1	0	1	36.86
1726	HISPANIC	1	20.5957	1	19	1	0	6:00	0	0	0	1	0	0	0	0	1	0	0	1	40.14
1727	HISPANIC	1	30.5107	3	28	4	3	8:00	0	0	0	0	0	0	0	0	1	0	0	0	38.57
1728	HISPANIC	0	32.9531	3	33	4	0	9:00	0	1		0	0	0	0	0	1	0	0	1	36.71
1729	HISPANIC	1	29.9927	2	34	5	0	8:00	0	0	0	0	0	0	0	0	1	0	0	0	38.57
1730	HISPANIC	0	31.2444	3	24	6	0	10:00	0	1	1	0	0	0	0	0	1	0	0	1	39.57
1731	HISPANIC	0	25.9719	2	30	3	0	9:00	1			0	0	0	1	1	1	0	0	1	38.71
1732	HISPANIC	0	22.4824	1	28	2	0	10:00	2	0	0	0	0	0	0	0	2	0	0	1	40.43
1739	MIDDLE EASTERN	0	26.6028	1	31	1	0	10:00	0	1	7	0	0	0	0	0	1	0	0	0	39
1740	HISPANIC	0	27.2743	2	29	1	0	10:00	0	1	7	0	1	1	0	0	3	0	0	1	28.29
1741	BLACK	0	34.7627	3	25	1	0	16:00	3	1		0	1	0	1	1	3	0	0	1	39.14
1742	HISPANIC	0	33.1972		27	1	0	9:00	0	1	7	0	1	1	0	0	1	0	0	1	36.29
1743	HISPANIC	0	31.115	3	19	2	0	9:00	1	1	1	0	0	0	0	0	1	0	0	0	41.57
1744	HISPANIC	0	33.5243	3	45	4	0	9:00	0	0	0	0	1	0	1	1	1	0	0	1	37
1745	HISPANIC		32.3702	3	34	3	0	13:00	0	0	0	0	1	1	0	0	1	0	0	1	38.86
1746	HISPANIC	0	29.4658	2	21	1	0	10:00	1	1	7	0	0	0	1	0	1	0	0	1	40.14
1747	HISPANIC	0	24.2144	1	18	1	0	12:00	0	1	3	0	0	0	0	0	3	0	0	0	39.86
1749	HISPANIC	1	28.1625	2	31	6	0	7:00	1	1	7	0	0	0	0	0	1	0	0	0	40.29
1750	HISPANIC	0	46.8667	3	40	2	2	8:00	0	0	0	0	1	0	1	1	1	0	0	1	36.71
1751	HISPANIC		30.4633	2	36	7	0	5:00	0	0	0	0	0	0	0	0	1	0	0	0	37.43
1752	HISPANIC	0	27.4609	1	31	4	0	9:00	0	1	3	0	0	0	0	0	1	0	0	0	40.43
1753	HISPANIC	0	33.7831	2	34	3	0	6:00	0	1	7	0	0	0	1	1	1	0	0	1	39.14
1754	HISPANIC	0	40.7382	3	26	4	0	8:00	0	0	0	0	0	0	0	0	1	0	1	0	38.57
1756	BLACK		34.199	3	35	5	3	5:00		0	0	0	1	1	0	0	2	1	0	1	35.29
1757	HISPANIC		21.9459	1	27	4		9:00	0			1	0	0	0	0	1	0	0	1	39.14
1758	HISPANIC		32.648	3	26	1			0	1	4	0	0	0	1	0	1	0	0	1	36.86
1759	HISPANIC	0	25.7864	2	28	2	0	11:00				1	0	0	0	0	1	0	0	1	38.14
1760	HISPANIC	0	28.6299	2	29	4	0	10:00	0	0	0	0	0	0	0	0	1	0	0	0	37.14
1761	HISPANIC	0	40.9966	3	27	2	0	10:00	0	1	7	1	0	0	0	0	2	0	0	1	38.29
1766	HISPANIC		32.9188	3	34	1	0					1	0	0	0	0	3	0	0	1	40.43
1767	HISPANIC	0	30.0728	3	30	2	0	9:00	0	1	4	0	1	1	1	1	1	0	0	1	38
1768	HISPANIC		26.8837	2	27	3	0		0	0	0	0	1	0	0	0	1	0	0	1	40.86
1769	HISPANIC	0	27.6152	2	28	4	0	8:00	0	0	0	0	0	0	0	0	1	0	0	0	39.57
1770	HISPANIC	0	30.9965	3	33	2	0	10:00	0	0	0	0	0	0	0	0	1	0	0	0	39
1772	HISPANIC	1	27.4324	2	30	2	0	7:00	0	0	0	0	1	1	0	0	1	0	0	1	40.43
1773	HISPANIC	0	28.1261	2	24	3		9:00	0	0	0	0	0	0	0	0	1	0	0	0	39
1774	MIDDLE EASTERN	0	27.2495	2	29	2	0	9:00	2	1	3	0	0	0	1	1	1	0	0	1	38.57
1775	BLACK	0	23.4908	1	20	1	0	7:00	0	1	7	0	0	0	0	0	1	0	0	0	39.14
1776	HISPANIC	0	25.3861	2	22	1	0	10:00	1	1		0	0	0	0	0	1	0	0	0	38.57
1777	HISPANIC	0	43.526	3	33	3	0	8:00		0	0	0	0	0	0	0	1	0	0	0	39.14
1778	HISPANIC	0	26.306		25	4	0	10:00	0			0	0	0	0	0	1	0	0	0	38.86
1779	BLACK	0	25.1514	2	18	1	0	11:00	0	1	21	1	0	0	0	0	3	0	1	1	35.86
1782	HISPANIC	0	21.5378	1	26	1	0	12:00	1	0	0	0	1	0	0	0	1	0	0	1	38.57
1783	HISPANIC	0	24.6891	1	32	3	0	8:00	0	1	2	0	0	0	1	0	1	0	0	1	39.43
1784	HISPANIC	0	29.2568	3	28	2	0	10:00	2	0	0	0	1	1	1	0	1	0	0	1	37.14
1785	BLACK	0	29.6951	2	25	1	0	11:00	1	1	7	0	0	0	0	0	1	0	0	0	41.29
1786	HISPANIC	0	34.1959	3	27	1	0	8:00	0	0	0	0	0	0	1	1	1	0	0	1	38.71
1787	HISPANIC	0	32.0256	3	34	2	3	6:00	0	1	3	0	0	0	1	1	1	0	0	1	38.57
1788	HISPANIC	0	32.5531	3	38	7	2	9:00	0	1	3	0	0	0	0	0	1	0	0	0	40.14
1789	HISPANIC		27.3945	2	42	6	0	6:00	0	1	3	0	0	0	1	1	3	0	0	1	36.86
1790	HISPANIC	1	37.9043	3	32	4	0	8:00	0	1	7	0	0	0	0	0	1	0	0	0	37.14
1791	HISPANIC	0	32.6845	3	33	5	1	11:00	0	0	0	0	0	0	1	1	1	0	0	1	39
1792	HISPANIC	1	35.845	3	29	5	0	8:00	0	0	0	0	0	0	0	0	1	0	0	1	36.71
1793	HISPANIC	0	29.4441	3	22	3	0	9:00	1	1	2	0	0	0	0	0	3	0	0	1	32.71
1794	HISPANIC	0	26.6225	2	38	4	0	8:00	0	0	0	1	0	0	0	0	1	0	0	1	40
1795	HISPANIC	0	29.8638	2	24	2	0	10:00	0	0	0	0	1	1	0	0	1	0	0	1	38.57
1796	HISPANIC	0	35.1406	3	29	2	0	9:00	0	1	7	0	1	1	0	0	1	0	1	1	39.43
1799	HISPANIC	0	26.3977	2	31	2	0	10:00	0	0	0	0	0	0	0	0	1	1	0	0	41.71
1800	HISPANIC	1	28.5106	2	22	3	0	8:00	0	0	0	0	1	0	0	0	1	0	0	1	39.29
1801	HISPANIC	0	23.8567	1	21	2	0	9:00	0	0	0	0	0	0	0	0	3	0	0	1	32.86
1802	HISPANIC	0	21.1316	1	34	3	0	8:00	1	0	0	0	0	0	0	0	1	0	0	0	39.14
1803	HISPANIC	0	31.8303	3	19	1		9:00	0	0	0	0	1	1	0	0	1	0	0	1	40.14
1804	HISPANIC	0	39.3035	3	36	1	3	7:00	0	0	0	0	1	1	0	0	3	0	0	1	35.86
1805	HISPANIC	0	24.605		26	5		9:00	0	1	7	0	0	0	0	0	3	0	0	1	32.57
1806	HISPANIC	0	32.6005	3	37	5	0	7:00	0			0	0	0	1	1	1	0	0	1	36.86
1807	HISPANIC	0	32.7165	3	30	4	0	8:00	0	0	0	0	0	0	1	1	2	0	0	1	38.71
1809	HISPANIC	0	27.7972	2	23	1	0	11:00	0	0	0	0	0	0	0	0	3	1	0	1	36.71
1810	HISPANIC		31.6387	3	42	2	0		0	0	0	1	0	0	0	0	3	1	0	1	37.43
1811	HISPANIC	0	33.7262	3	35	2	0	10:00	1	1	7	0	0	0	0	0	2	1	0	1	35.71
1812	HISPANIC	0	36.8409	3	24	3	0	10:00	1	1	2	0	0	0	0	0	1	0	0	0	38.29
1813	HISPANIC	0	31.2444	3	32	4	0	8:00	0			0	0	0	1	1	1	0	0	1	38
1814	INDIAN	0	21.9156	1	31	2	0	6:00	0	0	0	0	0	0	0	0	1	0	0	0	39.14
1815	HISPANIC	1	40.1616	3	44	7	0	6:00	0	1	2	0	0	0	0	0	1	0	0	0	38.71
1816	HISPANIC	0	36.6456	3	21	2	0	10:00	0	0	0	0	1	0	0	0	1	0	0	1	40.29
1817	HISPANIC	0	24.2144	1	23	4	0	12:00	0	1		0	0	0	0	0	1	0	0	1	37
1819	HISPANIC	0	41.6024	3	33	3	0	8:00	0	1		0	0	0	1	1	2	0	0	1	39
1820	HISPANIC	0	37.1251	3	31	2	0	8:00	0	0	0	0	0	0	1	1	1	0	0	1	39
1821	HISPANIC	1	33.6504	3	40	4	0	8:00	0	1	3	1	0	0	0	0	1	0	1	1	37.14
1823	HISPANIC	0	30.1756	2	22	3		10:00	0	0	0	0	0	0	0	0	1	0	0	0	38.86
1824	HISPANIC	0	23.616	1	27	4	0	8:00	0	0	0	0	0	0	0	0	1	0	0	0	39.86
1825	HISPANIC	0	20.3089	1	18	1	0	11:00	0	0	0	0	0	0	0	0	1	0	0	0	40.86
1826	HISPANIC		29.1772	3	38	5	0		0	0	0	0	1	1	0	0	3	0	0	1	33.71
1827	HISPANIC		27.9758	2	34	4	2	8:00	0			0	1	0	1	1	1	0	0	1	37
1830	HISPANIC	0	25.5814	2	18	1	0	10:00	1	0	0	0	0	0	0	0	1	0	0	0	40.29
1831	HISPANIC	1	18.326	0	18	2	0	13:00	1	1	2	0	0	0	0	0	1	0	0	0	40.86
1832	HISPANIC	0	33.3223		35	3		7:00	1			0	0	0	1	1	1	0	0	1	38.86
1833	HISPANIC	0	24.0192	1	26	4	0	10:00	0	0	0	0	0	0	0	0	1	0	0	0	39.57
1834	HISPANIC	0	29.4024	2	26	3	0	9:00	0	0	0	0	0	0	0	0	1	0	0	0	41.86
1835	HISPANIC	0	24.0325	1	38	5	0	8:00	0	1	7	0	0	0	0	0	2	0	0	1	37.14
1838	HISPANIC	0	28.1639	2	24	5	0	9:00	1	1		0	1	1	0	0	3	1	0	1	30.57
1839	ASIAN	0	24.3234	1	39	4	0	9:00	0	1	7	0	1	0	1	0	2	1	0	1	39.43
1840	BLACK	0	27.8696	2	35	5	0	8:00	0	1	3	0	1	1	0	0	3	1	0	1	36
1841	HISPANIC	0	26.4499	2	28	5	0	8:00	1	1		0	0	0	0	0	1	0	0	1	39.29
1842	HISPANIC	0	20.3089	1	37	4		9:00	3			0	0	0	0	0	1	0	0	0	38.43
1843	HISPANIC	0	29.0783	2	32	3	0	8:00	0	0	0	1	0	0	0	0	1	0	0	1	38.14
1844	HISPANIC	0	22.312	1	31	2	0	8:00	0	0	0	0	0	0	0	0	1	0	0	0	40.71
1845	HISPANIC	0	23.2031	1	20	1	0	11:00	0	0	0	0	0	0	0	0	1	0	0	0	39.71
1846	HISPANIC	1	35.7458	3	38	4	0	4:00	0	0	0	0	0	0	0	0	1	0	0	0	39.71
1847	HISPANIC	1	24.4429	2	30	3	0	8:00	0	0	0	0	0	0	0	0	1	0	0	0	39
1848	HISPANIC	0	35.9559	3	32	3	0	9:00		1	7	0	0	0	0	0	3	0	0	0	39
1849	HISPANIC	1	24.0325	1	39	4	0	6:00	1	1	3	0	0	0	0	1	1	0	0	0	39.43
1850	HISPANIC	0	31.2444		34	3	0	10:00	0	0	0	0	0	0	0	0	1	0	0	0	38.14
1852	HISPANIC	0	31.5278	3	32	4	0	7:00	0	0	0	0	0	0	1	1	1	0	0	1	38.29
1853	HISPANIC	0	36.7594	3	18	1	0	12:00	0	0	0	1	0	0	0	0	2	0	0	1	40.86
1854	HISPANIC	1	26.4499	2	24	5	0	7:00	0	1	2	0	0	0	0	0	1	0	0	0	39.43
1855	HISPANIC	0	30.7242	3	23	3	0	7:00	0	0	0	0	0	0	0	0	1	0	0	0	39.57
1856	HISPANIC	0	26.4499	2	24	4	0	12:00	2	1	7	0	0	0	0	0	1	0	0	1	37
1857	HISPANIC	0	24.9956	2	23	2	0	10:00	0	0	0	0	0	0	0	0	1	0	0	0	39.14
1858	HISPANIC	0	47.5494	3	25	4	0	8:00	0	0	0	0	0	0	0	0	1	0	0	0	40.29
1859	HISPANIC	1	23.4266	1	24	2		6:00	0	0	0	0	0	0	0	0	1	0	0	0	38.29
1860	HISPANIC	0	29.4727	3	29	2	2	8:00	0	0	0	0	0	0	1	1	1	0	0	1	37.14
1861	HISPANIC	0	45.7206	3	36	1	0	10:00		1		0	0	0	0	0	1	0	0	1	39.71
1862	HISPANIC	0	28.6587	2	35	3	0	8:00	0	0	0	0	1	1	1	1	1	0	0	1	37
1863	HISPANIC	0	26.254	2	18	2	0	10:00	0			0	0	0	0	0	1	0	0	0	40.43
1864	HISPANIC	0	41.5003	3	30	3	0	8:00	0	0	0	0	0	0	1	0	3	0	0	1	34
1865	HISPANIC	0	36.3516	3	39	5	0	7:00	0	1	2	0	0	0	1	1	1	0	1	1	38.29
1866	HISPANIC	0	31.6387	3	35	6	0	10:00	0	1	4	0	0	0	0	0	1	0	1	1	37.14
1869	BLACK	0	27.6208		29	6	1	10:00	0	1										1
1872	HISPANIC	0	30.2284		39	2	3	7:00	2											1
1873	HISPANIC	0	21.3972	1	20	1	0	9:00	0	1	7	0	1	1	0	0	1	0	0	1	36.86
1874	HISPANIC	0	25.1274	2	20	1	0	11:00	0	1		0	0	0	0	0	1	0	0	0	39.43
1875	HISPANIC	0	21.8711	1	29	2	1	8:00	0	0	0	0	0	0	1	0	1	0	0	1	38.86
1876	HISPANIC	1	29.6872	2	30	4	0	7:00	0	1	3	0	0	0	0	0	1	0	0	0	39.71
1877	HISPANIC	0	31.6387	3	26	2		8:00	0	1		0	0	0	1	1	1	0	0	1	39.86
1878	MIDDLE EASTERN	0	30.2681	2	35	1	0	9:00	3	0	0	0	0	0	1	1	1	0	0	1	37.43
1879	ASIAN	1	25.8831	2	38	6	0	6:00	2	0	0	0	0	0	0	0	1	0	0	0	37
1880	HISPANIC	0	44.9139	3	29	2		13:00	0			0	0	0	0	0	1	0	0	0	38.71
1881	BLACK	1	38.967		38	5	4	10:00	1	1	7	0	1	0	0	0	1	0	0	1	39.57
1882	HISPANIC	0	25.1274	1	30	2	0	9:00	0	0	0	0	0	0	0	0	1	0	0	0	38.57
1883	HISPANIC	0	30.0728	3	24	6	0	11:00	1	0	0	0	0	0	0	0	1	0	0	0	39.14
1884	HISPANIC	0	26.2142	2	24	2	0	7:00	0			0	0	0	0	0	1	0	0	1	36
1885	HISPANIC	0	33.4762	3	42	4		7:00	0	1		0	0	0	0	0	1	0	0	0	37.29
1886	HISPANIC	1	24.8403	1	28	3	0	6:00	0	1		0	0	0	0	0	2	0	0	1	35.29
1887	HISPANIC	1	27.1436	2	31	5	0	8:00	0			0	0	0	1	0	1	0	0	1	37.29
1888	HISPANIC	0	33.1219	3	34	5	0	9:00	0	1	7	0	0	0	0	0	1	0	0	0	40.14
1889	HISPANIC	0	36.1067	3	35	3		10:00	0	1	2	0	0	0	1	1	2	0	0	1	39.14
1890	HISPANIC	0	38.0395	3	34	3	0	8:00	0			1	0	0	0	0	1	0	0	1	37.86
1891	HISPANIC	0	20.7988	1	22	2	0	10:00	0	1		0	0	0	0	0	1	0	0	0	41.57
1892	HISPANIC	1	35.7351	3	35	3	1	8:00	0			0	0	0	1	1	1	0	0	1	39
1893	HISPANIC	0	30.6422	3	21	2	0	11:00	0	0	3	0	0	0	0	0	1	0	0	0	41.71
1897	HISPANIC	0	20.6657	1	21	1	0	12:00	0			0	0	0	1	0	1	0	0	1	40.71
1898	HISPANIC	1	29.2838	2	38	3	1	9:00	2	0	0	1	0	0	1	1	1	0	0	1	37.29
1899	HISPANIC	0	16.6495	0	18	1	0	9:00	0	1		0	0	0	0	0	1	0	0	0	38.71
1900	HISPANIC	0	20.6657	1	23	1	0	11:00		0	0	0	0	0	0	0	1	0	0	0	40.14
1901	HISPANIC	0	23.4333	1	23	1	0	8:00	0			0	0	0	0	0	1	0	0	1	38.71
1902	HISPANIC	0	17.5567	0	23	3	0	11:00	0	0	0	0	0	0	0	0	1	0	0	1	37.86
1903	HISPANIC		25.9569	2	23	3	1		0	0	0	0	1	0	0	0	1	0	0	1	40.71
1904	BLACK	1	25.8219		27	3	0	8:00	0	1	3	0	0	0	0	0	1	0	0	0	39.57
1905	HISPANIC	0	23.4089	1	31	4		9:00	0			0	0	0	0	0	1	0	0	0	39.29
1906	HISPANIC	0	31.7399	3	28	4	2	11:00	0	0	0	0	0	0	0	0	1	0	0	0	39.14
1907	HISPANIC	0	31.9288	3	24	2	0	10:00	1			0	0	0	0	0	1	0	0	0	40.29
1908	HISPANIC	0	27.6311	2	25	4	0	9:00	0	1		0	0	0	0	0	1	0	0	0	39.71
1909	HISPANIC	0	31.2814	3	26	2	1	10:00	2	0	0	0	0	0	1	1	1	0	0	1	38.29
1910	HISPANIC	1	35.9477	3	32	6	0	6:00	0	1	2	0	0	0	0	0	1	0	0	0	38.71
1911	HISPANIC	0	35.9892	3	38	4	0	7:00	0	1		0	0	0	0	1	1	0	0	0	39
1912	BLACK	0	20.7988	1	37	4	1	8:00	2	1	7	0	0	0	0	0	1	0	0	0	39.29
1913	HISPANIC	0	34.7594	3	36	3	0	8:00	0	1		0	0	0	1	1	2	0	0	1	38.86
1914	HISPANIC	0	25.6828	2	27	4	0	11:00		0	0	0	0	0	0	0	1	0	0	0	39.57
1915	HISPANIC	0	41.1985		36	4	0	8:00	0	1	4	0	1	1	0	0	1	0	1	1	37.43
1916	HISPANIC	1	41.0083	3	29	3	0	6:00	0	1	7	0	0	0	1	1	1	0	1	1	38.71
1919	HISPANIC	0	41.753	3	38	1	0	10:00		0	0	0	0	0	0	0	1	1	0	1	38.57
1920	HISPANIC	0	20.8947	1	20	2	0	7:00	0	0	0	0	0	0	0	0	1	0	0	1	39.29
1921	HISPANIC	0	30.6635		23	2	0	10:00	0	1	7	1	1	1	0	0	1	0	0	1	39
1922	HISPANIC	1	28.7125	2	33	4	0	9:00	0	0	0	0	0	0	1	0	1	0	0	1	41.14
1923	HISPANIC	0	27.9758	2	21	1	2	14:00	0	1	7	0	0	0	0	0	1	0	0	0	38.43
1924	HISPANIC	1	29.0949	2	27	3		7:00	0	1		1	0	0	0	0	2	0	0	1	39
1925	HISPANIC		28.3191	2	29	4	0	9:00		1		0	0	0	0	0	1	0	0	0	38.43
1926	HISPANIC	0	41.9847	3	25	1	0	9:00	0	1	7	1	0	0	1	1	1	0	0	1	39.29
1927	HISPANIC	0	23.427	1	30	7	4	7:00	0	1	3	0	0	0	0	0	1	0	0	0	39.57
1928	HISPANIC	0	29.0949	2	34	2	0	10:00	0			0	1	1	0	0	3	0	0	1	33.14
1929	HISPANIC	1	34.0161	3	21	3	0	5:00	1			0	0	0	0	0	1	0	0	0	39.71
1931	HISPANIC	0	28.3468		34	1	0	10:00	0	0	0	0	0	0	1	0	1	0	0	1	37.57
1932	HISPANIC	0	20.1953	1	23	2	0	11:00	1	1	14	0	0	0	0	0	1	0	0	0	40.14
1933	ASIAN	0	18.9521		27	2	0	9:00	0	1	7									1
1936	HISPANIC		21.3488	1	28	3	0		0	0	0	0	0	0	0	0	1	0	0	0	38.29
1937	BLACK	1	25.6241	2	42	3	0	13:00	0	1	7	0	0	0	0	0	3	1	0	1	35
1938	HISPANIC	0	21.298	1	28	4	0	7:00	0			0	0	0	0	0	1	1	0	0	39
1939	BLACK	0	23.0209	1	28	3	0	10:00	0	0	0	0	1	1	0	0	2	0	0	1	34
1940	HISPANIC	0	31.1008	3	37	5	0	8:00	1			1	0	0	1	0	1	0	0	1	39.86
1941	HISPANIC	0	32.6099	3	29	2	0	9:00	0	1	7	1	0	0	0	0	1	0	0	1	40
1943	HISPANIC		29.4727	2	40	5	0	8:00	0	1		0	1	1	0	0	1	0	0	1	37.29
1944	HISPANIC	0	26.6579	2	38	5	0	9:00	0	0	0	0	0	0	0	0	1	0	0	1	42
1945	HISPANIC	0	29.8891	3	19	1	0	11:00	0	1	3	0	0	0	1	0	1	0	0	1	40.29
1946	HISPANIC	0	38.5882		29	3	2	8:00	1			0	0	0	0	0	1	0	0	0	39.57
1947	HISPANIC	0	43.8918	3	29	3	0	9:00	0	1	7	0	0	0	1	1	1	0	0	1	37.86
1948	HISPANIC	1	30.1756	2	27	4		7:00	1			0	0	0	0	0	1	0	0	0	41.71
1949	HISPANIC	0	26.9227	1	29	4	0	10:00	0	0	0	0	0	0	0	0	1	0	0	0	38.57
1950	HISPANIC	0	30.207	3	24	3		12:00	0	0	0	0	0	0	1	1	1	0	0	1	39.14
1951	HISPANIC	1	25.5052	1	17	2	0	13:00	2	0	0	0	0	0	0	0	1	0	0	1	38
1952	HISPANIC	1	27.0666	2	43	5	0	8:00	0	0	0	0	0	0	0	0	1	0	0	1	39
1960	HISPANIC	0	35.5184	3	25	6	0	9:00	0	0	0	1	0	0	0	0	1	1	0	1	39
1962	HISPANIC	0	27.0167	2	37	2	0	7:00		1	7	1	0	0	0	0	1	0	0	1	39.14
1963	HISPANIC	1	30.2681	3	30	1	1	7:00	0	1	4	0	0	0	0	0	1	0	0	0	39.14
1964	HISPANIC	1	31.2444	3	28	4	0	11:00	0	0	0	0	0	0	1	1	1	0	0	1	39.29
1965	BLACK	0	30.0354		26	2	0	8:00	0	0	0	1	0	0	0	0	1	0	0	1	40.43
1966	HISPANIC	0	25.0149	2	21	1	3	7:00	0	0	0	1	1	0	0	0	1	0	0	1	38.71
1967	CAUCASIAN	0	31.4558	3	25	1	4	12:00	0	1		0	0	0	0	0	1	0	0	0	41.86
1968	HISPANIC	0	25.6942	2	17	2	0	10:00	0	1	14	0	0	0	0	0	1	0	0	0	38.71
1969	HISPANIC	0	28.7778	2	37	4	0	10:00	0	0	0	0	0	0	0	0	1	0	0	0	39
1970	HISPANIC	0	23.3802	1	22	4	0	8:00	0	1		0	0	0	0	0	1	0	0	0	40.43
1971	HISPANIC	0	24.4504	1	29	4	0	10:00		1		0	0	0	0	0	1	0	0	0	41.14
1972	HISPANIC		26.9483	2	35	4	2					0	1	1	0	0	1	0	0	1	39.43
1973	HISPANIC	0	26.306	1	19	1	0	10:00	2	1	7	1	0	0	0	0	1	0	0	1	39.57
1975	BLACK	1	33.5993	3	37	3	0	7:00	0	1	7	0	0	0	0	0	2	1	0	0	37.14
1976	HISPANIC	0	27.5342	2	21	1	0	11:00				0	0	0	0	0	1	1	0	0	39
1977	HISPANIC	0	22.2617	1	19	2	0	11:00	0	0	0	0	0	0	0	0	1	0	0	0	38.43
1978	HISPANIC	0	24.2414	1	20	3		10:00	0			0	0	0	0	0	1	0	0	0	38.29
1979	CAUCASIAN	0	21.3488	1	41	5		6:00		1	3	1	0	0	0	0	1	0	0	1	39.86
1980	HISPANIC	0	26.8304	2	28	3	0	8:00	0	0	0	0	0	0	0	0	1	0	0	0	39
1981	HISPANIC	0	26.2595	2	26	3	0	8:00	0	1	7	0	0	0	0	0	1	0	0	0	41
1982	HISPANIC	0	31.9086	3	33	5	0	8:00	0	0		0	0	0	1	1	1	0	0	1	38.14
1983	HISPANIC	0	32.7677	3	29	5	0	9:00	0	1		0	0	0	1	1	1	0	0	1	39.14
1984	HISPANIC	0	29.6822	2	41	5	3	6:00	1	1		0	0	0	1	1	1	0	0	1	38.29
1985	HISPANIC	0	29.5205	2	36	4	0	8:00	0	0	0	0	1	0	0	0	1	0	0	1	38.57
1986	HISPANIC	0	26.2142	2	32	3	0	8:00	2	1		0	0	0	0	0	1	0	0	0	39.86
1987	HISPANIC	0	33.6291	3	27	5		7:00				0	0	0	0	0	1	0	0	1	37.14
1988	HISPANIC	1	34.9516	3	29	6	0	6:00	0	1	7	1	0	0	0	0	1	0	0	1	37.29
1989	HISPANIC	1	36.6644	3	39	4	0	7:00	0	1	4	0	0	0	0	0	1	0	0	0	41
1990	HISPANIC	0	23.6286	1	35	3	0	7:00	0			0	0	0	0	0	1	0	0	1	40
1991	HISPANIC	1	31.7517		18	1		8:00	0	0	0	0	1	1	0	0	3	0	0	1	37.86
1992	HISPANIC	0	36.8409	3	24	4	0	9:00	0	1		0	0	0	0	0	1	0	0	1	36.86
1993	HISPANIC	1	33.1219	3	35	4	0	8:00	0	1		0	1	0	0	0	3	0	0	1	38.29
1994	HISPANIC	0	32.4135	3	34	4	0	8:00	0	1	7	0	0	0	0	0	1	0	1	0	39
2000	MIDDLE EASTERN	0	25.3285	2	23	1	0	8:00	0	1	3	0	1	1	0	0	3	1	0	1	33.86
2001	HISPANIC	0	39.9868	3	24	2	0	10:00	0	0	0	0	0	0	0	0	1	1	0	0	40
2002	HISPANIC	0	21.3972	1	31	3	0	9:00		1		0	0	0	0	0	1	1	0	0	37.57
2003	HISPANIC	1	28.8954	2	25	5		9:00	0	1		0	0	0	1	1	1	1	0	1	37
2004	HISPANIC	1	27.9854	2	32	5	0	7:00	0			0	0	0	0	0	1	1	0	0	40.43
2006	HISPANIC	0	28.8793	2	32	1		7:00	0			0	1	1	0	0	1	0	0	1	40.43
2007	HISPANIC	0	31.8821	3	20	2	0	8:00	0	0	0	1	0	0	0	0	1	0	0	1	38.71
2008	HISPANIC	1	20.8285	1	33	5	0	7:00	2	1		0	0	0	0	0	1	0	0	0	39.14
2009	HISPANIC	0	21.811	1	20	1	0	10:00	0	0	0	0	0	0	0	0	2	0	0	1	40.14
2010	HISPANIC	0	34.2723	3	29	2	0	8:00		0	0	0	0	0	1	1	1	0	0	1	39.14
2011	HISPANIC	0	23.6851	1	30	1		8:00	0	0	0	0	0	0	0	0	1	0	0	0	39.86
2012	HISPANIC	0	33.2274	3	40	6	0	9:00	0	0	0	0	0	0	0	0	1	0	0	1	41
2013	HISPANIC	0	21.7267	1	29	3	0	8:00				0	0	0	0	0	1	0	0	0	38.57
2014	HISPANIC	0	26.6579	2	36	3	0	9:00	0	1	3	0	0	0	1	1	1	0	0	1	39
2015	HISPANIC	0	24.3717	1	32	3	0	9:00		1		0	0	0	0	0	1	0	0	0	40.43
2016	HISPANIC	1	45.8903	3	33	3	0	7:00	0	0	0	1	1	1	1	0	1	0	0	1	41.43
2017	HISPANIC	0	29.2838	2	23	1	0	8:00	0	1	7	0	0	0	0	0	1	0	0	1	41.29
2018	HISPANIC	0	26.7531	2	28	2	0	9:00	0			0	0	0	0	0	1	0	0	1	36.71
2019	HISPANIC	1	28.1639	2	36	3	0	6:00				1	0	0	1	1	1	0	0	1	37
2020	HISPANIC		33.6504	3	19	1	0		3	1	7	0	0	0	0	0	1	0	0	0	39.71
2021	HISPANIC	1	24.1827	1	26	1	0	6:00	0	1	7	0	0	0	0	0	2	0	0	1	41.43
2022	HISPANIC	0	23.4266	1	16	1	0	7:00	0	1	3	1	0	0	0	0	1	0	0	1	37.71
2023	HISPANIC	0	26.9483	2	28	2	0	9:00	0	0	0	0	0	0	0	0	1	0	0	0	39.29
2024	HISPANIC	0	39.8367	3	20	2	0	11:00	0	1	7	0	0	0	1	0	1	0	0	1	39.86
2025	HISPANIC	0	41.5347	3	19	1	0	13:00	0	1		1	0	0	0	0	1	0	0	1	39.43
2026	HISPANIC	0	32.7677		46	4	0	8:00	0	1	7	0	0	0	1	1	1	0	0	1	38
2027	BLACK	0	27.8083	2	40	6	0	10:00	3	1		0	0	0	1	1	1	0	0	1	39.43
2028	HISPANIC	0	27.1177	2	39	2	0	9:00	0	1	4	0	0	0	0	0	2	0	0	0	39.14
2029	HISPANIC	0	35.15		31	5	1	10:00	0	0	0	0	1	1	0	0	1	0	0	1	39.14
2030	HISPANIC	1	32.0044	3	35	3	0	7:00	1	0	0	0	1	0	0	0	1	0	0	1	38.43
2031	HISPANIC	0	29.8098		29	2	2	8:00	2	0	0	0	0	0	1	1	1	0	0	1	38.86
2032	HISPANIC	0	25.6035	2	26	3	0	8:00	1	1		1	0	0	0	0	1	0	0	1	40.71
2033	HISPANIC	0	29.6464	3	34	1	0	8:00	0	0	0	1	0	0	0	0	1	0	0	1	39
2034	HISPANIC	1	32.8734	3	42	4	0	7:00	0	1	4	0	0	0	1	1	1	0	1	1	38.86
2037	HISPANIC	1	32.9188	3	39	4		8:00				1	0	0	0	0	1	0	0	1	41.14
2038	BLACK	1	26.6225	2	33	3	0	9:00	0	0	0	0	1	1	1	0	1	0	0	1	37.86
2039	HISPANIC	0	19.2706	1	25	2	0	11:00	0			0	0	0	0	0	1	0	0	0	40.86
2040	HISPANIC	0	19.7513	1	19	1	0	9:00	0	1	7	0	0	0	0	0	1	0	0	0	38.86
2041	HISPANIC	0	27.9536	2	33	2	0	7:00	1	0	0	0	1	1	0	0	2	0	0	1	34.29
2042	HISPANIC	0	31.09	3	28	3	0	7:00	0	0	0	0	0	0	0	0	1	0	0	0	39.14
2043	HISPANIC	0	25.2442	2	24	1	0	7:00		0	0	1	0	0	0	0	2	0	0	1	40.71
2044	HISPANIC	0	24.0324	1	27	2	0	10:00	1			0	0	0	0	0	1	0	0	1	39.57
2045	HISPANIC		25.0773	1	30	3		7:00				0	0	0	0	0	1	0	0	0	40.14
2046	HISPANIC		26.946	2	42	1		8:00	0	0	0	0	0	0	1	0	1	0	0	1	37.57
2047	HISPANIC	0	27.794	2	23	1		10:00				1	0	0	0	0	1	0	0	1	41.29
2049	HISPANIC	0	24.1405	1	23	4	0	9:00	0			0	0	0	0	0	1	0	0	0	39.57
2050	HISPANIC	1	30.8539	3	35	6	0	8:00	0	1	3	0	0	0	0	0	1	0	0	0	38
2051	HISPANIC	0	19.1349	1	30	1	0	10:00	0	0	0	0	0	0	0	0	1	0	0	0	39.14
2052	HISPANIC	0	32.0342	3	35	5	0	8:00	0	0	0	0	0	0	0	0	1	0	0	0	38.14
2053	HISPANIC	1	26.7531	2	29	2	0	8:00	0	1	2	0	0	0	1	1	1	0	0	1	39
2054	HISPANIC	0	33.9282	3	27	3	0	8:00	0	0	0	0	0	0	0	0	1	0	0	1	39.29
2056	HISPANIC	0	25.2297	2	38	4	0	8:00	0	1		0	0	0	1	1	1	0	0	1	39
2057	HISPANIC	0	44.4404	3	34	3	0	9:00	0	0	0	0	0	0	0	0	1	0	0	0	40.29
2058	HISPANIC	0	32.6845	3	24	2	0	11:00	0	0	0	0	0	0	0	0	1	0	0	1	41
2059	HISPANIC	0	26.3625	2	32	5	0	8:00	1	1		0	0	0	0	1	1	0	0	0	39
2060	HISPANIC	1	33.0184	3	32	3	0	6:00	0			0	0	0	0	0	2	0	0	1	38.43
2061	HISPANIC	0	34.3819	3	34	2	0	6:00	0	1	7	0	0	0	1	1	1	0	0	1	38.43
2062	HISPANIC	0	33.4402	3	20	2	0	11:00	0			0	0	0	0	0	1	0	1	0	37.71
2063	HISPANIC	0	32.6099	3	29	5	0	9:00	1			0	0	0	0	0	3	0	1	1	33.43
2066	HISPANIC	0	39.1318		30	2	0	7:00	0	0	0									1
2067	HISPANIC	0	26.6225	2	23	1	0	11:00	0	0	0	0	0	0	0	0	1	0	0	0	41.29
2068	HISPANIC	0	25.3861	2	26	3	0	7:00	0	1		0	0	0	0	0	1	0	0	0	39.43
2069	BLACK		21.6308	1	20	4	0	9:00	0	1	3	0	0	0	0	0	1	0	0	0	38.43
2071	HISPANIC	0	32.9188	3	33	3	0	7:00	0	0	0	0	0	0	0	0	1	0	0	0	38.14
2072	HISPANIC		24.2344	1	29	7	0	9:00	0	1	7	0	0	0	0	0	1	0	0	0	38.14
2073	HISPANIC	0	42.5966	3	23	2	0	10:00	0	1	7	0	0	0	0	0	1	0	0	0	39.71
2074	HISPANIC	0	34.1101	3	25	1	0	9:00	2			0	0	0	0	0	1	0	1	0	40.57
2075	HISPANIC	1	72.6203	3	41	3	1	4:00	1	1	7	0	0	0	1	1	3	0	1	1	34
2077	HISPANIC	0	23.5918		29	1	2	9:00	0	0	0									1
2078	HISPANIC	0	30.2284	2	31	3	0	7:00		0	0	1	1	1	0	0	1	0	0	1	41.14
2079	HISPANIC	0	21.9632		39	6	0	7:00	1	1	7	0	0	0	0	0	3	1	0	1	35.43
2080	HISPANIC	0	27.794	2	26	3	0	14:00	0	1		0	0	0	0	0	1	0	0	1	37
2081	HISPANIC	0	25.8831	2	32	2	0	9:00	0	0	0	0	0	0	1	0	1	0	0	1	40
2082	HISPANIC		29.2833		22	4	0		1	1	7	0	0	0	0	0	3	0	0	1	24.29
2083	HISPANIC	0	28.9059	2	33	4	0	7:00	0	0	0	0	0	0	0	0	1	0	0	0	41.14
2084	BLACK	0	36.489	3	28	3	0	8:00	0	1	3	0	0	0	0	0	2	0	0	1	35.71
2085	HISPANIC	0	40.2341	3	25	2	0	12:00	0	0	0	0	0	0	0	0	1	0	0	0	39.14
2086	HISPANIC	0	23.2381	1	21	2	0	9:00	0	0	0	0	0	0	0	0	1	0	0	0	39.57
2094	HISPANIC	0	41.764		34	5	0	7:00	0	0	0									1
2095	HISPANIC	0	23.9602	1	17	1	0	8:00	0	1	2	0	1	1	0	0	1	1	0	1	35.57
2096	HISPANIC	0	24.5062	1	35	5	0	8:00	0			0	0	0	1	1	1	0	0	1	38
2097	HISPANIC	0	25.2378	2	44	11		10:00	0	0	0	0	0	0	0	0	1	0	0	0	38
2098	HISPANIC	1	26.1522	2	29	2	0	7:00	0	0	0	0	0	0	1	0	1	0	0	1	39.71
2099	HISPANIC	0	30.7952	3	33	6	2	7:00	0	1	7	0	0	0	0	0	1	0	0	1	37.14
2100	HISPANIC	0	28.3392	2	17	1	0	6:00	3	1	21	0	0	0	0	0	3	0	0	1	25
2101	HISPANIC	1	28.7125	2	18	2	0	10:00	0	1	2	1	0	0	1	0	3	0	0	1	41.29
2102	HISPANIC	0	36.2107	3	38	5	0	8:00	0	1		1	0	0	1	1	1	0	0	1	39.14
2103	HISPANIC	1	27.1436	1	26	4	0	7:00	0	0	0	0	0	0	0	0	1	0	0	0	38.57
2104	HISPANIC	0	32.1177	3	38	5	0	10:00	0	1		0	0	0	1	1	2	0	0	1	39
2105	HISPANIC	0	27.3389	2	41	5	1	7:00	0	0	0	0	1	1	0	0	3	0	0	1	31.57
2106	HISPANIC	0	26.3312	2	26	4	0	10:00				0	0	0	1	1	1	0	0	1	38.86
2107	HISPANIC	0	26.946	2	20	3	0	13:00	0	0	0	0	0	0	0	0	1	0	0	0	38.71
2108	HISPANIC	0	35.2474		19	1	0	10:00	1	1	3	1	0	0	0	0	1	0	0	1	39.14
2109	HISPANIC	0	33.6504	3	26	2	0	9:00	0	0	0	0	0	0	0	0	1	0	1	0	39.14
2114	HISPANIC	0	27.585	2	37	4	0	13:00	0	0	0	0	0	0	1	0	1	0	0	1	41
2115	HISPANIC	1	33.9708	3	29	4	0	7:00	0	0	0	1	1	0	0	0	1	0	0	1	40.14
2116	BLACK	0	24.0466	1	31	5	0	14:00		0	0	0	0	0	0	0	1	0	0	0	40
2118	BLACK	0	41.5003		39	3	0	9:00		1	2	0	0	0	0	0	3	1	0	0	43
2119	HISPANIC	0	32.4172		20	3	0	9:00	0	1		1	1	1	0	0	3	1	0	1	33.14
2120	HISPANIC	1	35.7018	3	33	3	0	7:00	0	1	2	0	0	0	1	1	1	0	0	1	39
2121	HISPANIC	0	24.5606	1	26	1	0	11:00	1			0	0	0	0	0	1	0	0	0	37.71
2122	HISPANIC	0	22.6553	1	20	5	0	9:00	0	1	7	0	0	0	0	0	1	0	0	1	40
2123	HISPANIC	0	20.5556	1	27	2	0	11:00	0	0	0	0	0	0	0	0	1	0	0	0	38.71
2124	HISPANIC	1	27.2056	2	26	2	0	7:00	0			0	1	0	0	0	1	0	0	1	38.43
2125	HISPANIC	1	27.0167	2	24	2	1	6:00	1	1	7	1	0	0	0	0	1	0	0	1	41.71
2126	HISPANIC	1	39.9024		28	5	0	7:00	0	0	0									1
2127	ASIAN	0	30.5503		25	1	0	8:00	0	1	7	0	0	0	0	0	1	0	0	0	40.57
2128	HISPANIC	0	19.8506	1	25	4	0	8:00	0	1	7	0	0	0	0	0	1	0	0	1	36.57
2129	HISPANIC	0	23.026	1	27	4	0	11:00	2	1		0	0	0	0	0	1	0	0	0	40.43
2130	HISPANIC	0	32.9188	3	32	4	1	8:00	0	0	0	0	0	0	0	0	2	0	0	1	33.29
2131	HISPANIC	0	32.5531	3	29	5	0	8:00	1	1		0	0	0	0	0	1	0	0	0	41.86
2132	HISPANIC	0	25.9693	2	26	4	0	9:00				0	0	0	0	0	1	0	0	0	38.71
2133	HISPANIC	0	24.1827		23	2	0	9:00	1	1	2	0	0	0	0	0	1	0	0	0	41.29
2138	BLACK		28.7125		27	3	0		3	1	2	0	0	0	0	0	2	0	0	0	41.43
2139	HISPANIC	0	41.5347	3	26	2	2	8:00	0	0	0	0	1	1	0	0	3	0	0	1	38.71
2140	HISPANIC	0	27.1129	2	31	3	1	8:00	0	1		0	0	0	0	0	2	0	0	1	35
2141	HISPANIC	0	21.9459	1	30	4	0	9:00	0			0	0	0	0	0	1	0	0	0	39.86
2142	HISPANIC	0	30.9965	3	21	2	0	9:00	0	1	7	0	0	0	0	0	1	0	0	0	38.57
2143	HISPANIC	0	20.2204	1	20	3	0	9:00		0	0	0	0	0	0	0	1	0	0	0	40.86
2144	HISPANIC	0	24.5606	2	25	6		8:00	0	0	0	0	0	0	0	0	1	0	0	0	39.14
2145	HISPANIC	0	21.6308	1	20	3	0	10:00	0	0	0	0	0	0	0	0	1	0	0	0	41.14
2146	HISPANIC	0	35.6992	3	35	7	0	9:00				0	0	0	1	1	1	0	0	1	39.14
2147	HISPANIC	1	35.0703	3	41	5	0	7:00	0	0	0	0	1	1	1	0	1	0	0	1	34.43
2148	HISPANIC	0	31.6387	3	29	5	0	7:00	1	1		0	0	0	0	0	3	0	0	0	38.29
2157	HISPANIC	0	31.8821	3	33	2	1	11:00	1	1		1	1	1	0	0	3	1	0	1	36
2158	HISPANIC	0	30.0728	3	29	1		11:00		1	3	1	0	0	1	0	1	0	0	1	41.29
2159	HISPANIC	1	22.8603	1	30	5	0	5:00	0			0	0	0	0	0	1	0	0	0	40
2160	HISPANIC	0	24.4097	1	22	1	0	8:00	0	1	4	1	1	1	0	0	1	0	0	1	38.71
2161	HISPANIC	0	27.5342	2	31	2	0	9:00	0	0	0	0	0	0	1	0	1	0	0	1	39.86
2162	HISPANIC	1	21.811	1	31	4	0	9:00	0			0	0	0	0	0	3	0	0	0	37
2163	HISPANIC	0	30.6159	3	26	3	0	9:00	1	0	0	0	0	0	1	1	2	0	0	1	39.29
2164	HISPANIC	1	42.2632	3	26	2	1	7:00	0	1	7	0	1	1	0	0	1	0	0	1	38.29
2165	HISPANIC	0	31.09	3	26	2	0	9:00	0	0	0	0	0	0	0	0	3	0	0	1	35.43
2166	HISPANIC	1	27.981	2	36	2	0	9:00		0	0	0	0	0	1	1	1	0	0	1	38.29
2167	HISPANIC	1	29.1772	3	21	2	3	12:00	2	1	4	0	0	0	0	0	1	0	0	0	41.14
2168	HISPANIC	0	26.4499	2	23	2	0	10:00	0	0	0	0	0	0	0	0	1	0	0	1	37
2169	HISPANIC		26.6028	2	21	3	0	7:00	0	0	0	0	0	0	0	0	1	0	0	0	38.29
2170	HISPANIC	0	25.8831		21	3	0	9:00	0	0	0	0	0	0	1	1	1	0	0	1	39
2171	HISPANIC	0	31.6142	3	35	1	1	8:00	2	1	7	1	0	0	1	1	1	0	0	1	39.57
2172	HISPANIC	1	36.4863	3	32	4	0	7:00	0	0	0	0	0	0	0	0	1	0	1	1	39
2173	HISPANIC	1	23.8692	1	34	3	0	7:00	0	1	7	0	0	0	0	0	1	0	1	1	39.29
2177	HISPANIC	0	28.9011		25	1	0	11:00	0	0	0									1
2179	HISPANIC	1	32.0256	3	28	3	0	7:00	0			0	1	1	0	0	1	1	0	1	38.43
2180	HISPANIC	0	23.4333	1	20	1	0	8:00				0	0	0	1	1	1	0	0	1	39.86
2181	HISPANIC	0	23.5134	2	33	5	0	11:00		0	0	0	0	0	0	0	1	0	0	0	39.43
2182	CAUCASIAN	1	22.9619	1	35	4	0	8:00	0	1	7	0	0	0	0	0	1	0	0	0	38.14
2183	HISPANIC	0	35.2963	3	15	1	0	9:00	2	1	7	0	1	0	0	0	1	0	0	1	39.57
2184	HISPANIC	0	25.6481	2	32	3	0	9:00	0	0	0	0	0	0	0	0	1	0	0	0	38.57
2185	HISPANIC		30.9287	3	37	7						0	0	0	1	1	1	0	0	1	38.57
2186	BLACK	0	35.5276		29	2	1	7:00	0	0	0	0	0	0	0	0	1	0	0	0	39.43
2187	HISPANIC	1	30.0728		36	4	0	6:00		0	0	0	0	0	0	0	2	0	0	1	34.14
2188	HISPANIC	0	48.1766	3	32	4	0	10:00	0	0	0	1	0	0	0	0	1	0	1	1	38.29
2190	HISPANIC	0	27.4651		38	4	0	7:00	0	0	0									1
2192	HISPANIC	0	22.8488	1	25	2		11:00	2			0	0	0	0	0	3	1	0	0	39
2193	HISPANIC	0	22.4824	1	14	1	0	8:00	0	1		1	0	0	0	0	1	0	0	1	40.29
2194	HISPANIC	0	18.3561	1	28	3	0	10:00	0			0	0	0	0	0	1	0	0	0	39.14
2195	BLACK	0	31.4558	3	27	2	0	10:00	0	1		0	0	0	1	1	1	0	0	1	36.29
2196	HISPANIC	0	34.1847	3	39	4	0	8:00	0	1	4	0	1	0	1	1	1	0	0	1	37
2198	HISPANIC	0	31.09	2	30	6	0	8:00	0	0	0	0	0	0	0	0	1	0	0	0	38.57
2199	HISPANIC	0	42.3198	3	28	4	0	8:00				0	0	0	0	0	1	0	0	0	39.29
2200	HISPANIC	0	29.2252	2	33	12	1	10:00	0	1	14	0	0	0	1	0	1	0	0	1	38.71
2201	HISPANIC	0	25.5555	2	23	1		10:00	1	0	0	0	0	0	0	0	1	0	0	0	39.57
2202	HISPANIC	0	32.9184	3	22	3	1	8:00	0	0	0	0	1	1	0	0	1	0	0	1	37.86
2203	HISPANIC		33.2513		25	5	0	7:00				0	0	0	0	0	1	0	0	0	40
2208	HISPANIC	1	30.9841		35	4		12:00	0	0	0	0	0	0	0	0	1	0	0	0	40.71
2209	HISPANIC		39.3197	3	31	2	0		0	1	7	0	0	0	0	0	1	0	0	0	39.14
2210	HISPANIC	0	28.8389	2	29	1	0	9:00	0	0	0	0	1	1	0	0	1	0	0	1	37.14
2211	HISPANIC	0	26.7491	2	25	2	0	10:00	0	1	2	0	0	0	1	1	1	0	0	1	39
2212	HISPANIC	0	27.9247		31	5	2	10:00	0	0	0	0	0	0	1	1	1	0	0	1	39.14
2213	HISPANIC		28.6939	2	36	3						0	0	0	0	0	1	0	0	1	37.71
2214	HISPANIC	0	30.6063	3	31	3	0	10:00		1		0	0	0	0	0	1	0	0	0	40
2215	HISPANIC	0	39.3809	3	33	2	0	8:00	2	0	0	0	0	0	1	1	2	0	0	1	38.14
2216	HISPANIC	0	27.9613	2	37	5	0	9:00	0	0	0	0	0	0	1	1	1	0	0	1	38.86
2217	CAUCASIAN	1	33.2456	3	36	2	1	6:00	0	1	1	0	1	1	1	1	3	0	0	1	33.57
2218	HISPANIC	0	29.6616	3	37	5	0	9:00	0	0	0	0	0	0	1	0	2	0	0	1	33.14
2220	HISPANIC	0	25.2914	1	27	3	0	7:00	0	0	0	0	0	0	0	0	2	1	0	0	37.29
2221	HISPANIC	0	19.8374	1	30	6	0	8:00	0	1	7	0	0	0	1	0	1	1	0	1	40.43
2222	HISPANIC		26.8598	2	29	1						1	0	0	0	0	1	0	0	1	42.57
2223	HISPANIC	0	29.8891	2	28	4	0	8:00				0	0	0	0	0	1	0	0	1	36.57
2224	HISPANIC	0	34.3848	3	39	7		8:00	1			0	1	1	0	0	3	0	0	1	35.29
2225	ASIAN	0	25.3861		23	1	0	9:00	0	1	2	0	0	0	0	0	3	0	0	1	34.86
2226	HISPANIC	0	24.8403	1	37	5	2	8:00		1		0	0	0	0	0	1	0	0	0	39.43
2227	HISPANIC	0	29.6616	2	29	1		9:00	0			0	0	0	1	0	2	0	0	1	39.29
2228	HISPANIC	1	27.2056	2	27	4	0	7:00	0			0	0	0	0	0	1	0	0	0	38.71
2229	HISPANIC		26.8598	2	30	6		8:00				0	0	0	1	1	1	0	0	1	39.14
2230	HISPANIC	0	26.254	2	40	5	0	11:00	0	1		0	0	0	1	1	1	0	0	1	39
2231	HISPANIC	0	26.6388	2	30	4	0	7:00	0			0	0	0	0	0	1	0	0	0	38.43
2232	HISPANIC	0	34.2723		35	2	0	10:00	0			0	0	0	0	0	1	0	0	0	39
2233	HISPANIC	0	30.2681	3	35	3	0	8:00	1			0	0	0	0	0	2	0	0	0	37.71
2234	HISPANIC	0	35.2963	3	32	5	0	5:00	1	0	0	0	0	0	0	0	1	0	1	0	40.14
2240	HISPANIC		25.85	2	41	4	0		2			0	1	1	0	0	2	1	0	1	34.14
2241	HISPANIC	0	16.4594	0	17	1	0	11:00	0	1		0	0	0	0	0	1	0	0	0	39.29
2242	HISPANIC	0	31.3466	3	29	2	0	9:00	1	0	0	0	0	0	1	1	2	0	0	1	39.14
2243	HISPANIC	0	23.5918	1	19	1	0	9:00	3	1	7	0	0	0	0	0	1	0	0	0	39.43
2244	HISPANIC	0	23.8049	1	29	2	0	9:00				0	1	0	0	0	1	0	0	1	40
2245	HISPANIC	0	19.2027	1	25	2	0	8:00	0	0	0	0	0	0	0	0	1	0	0	0	41.29
2246	HISPANIC	0	19.5684	1	21	1		10:00	0	1		0	1	1	0	0	1	0	0	1	38.71
2247	BLACK	1	21.7971	1	15	1	0	7:00	1	1		0	0	0	0	0	2	0	0	1	39.71
2248	HISPANIC		21.0315	1	25	3	4	8:00	0	0	0	0	0	0	0	0	1	0	0	0	39.71
2249	HISPANIC	0	29.9927	3	35	4	0	8:00	0	1	2	0	0	0	1	1	1	0	0	1	39
2254	HISPANIC	0	32.5531	3	32	4	0	10:00	0	0	0	1	0	0	0	0	3	1	0	1	33
2255	HISPANIC	0	28.952		24	3	0	8:00	1	1	3	0	0	0	0	0	1	0	0	0	38
2256	HISPANIC	0	27.0167	2	25	3	0	9:00	2			1	0	0	0	0	1	0	0	1	39.29
2257	HISPANIC	1	30.9287	3	28	3	0	8:00	0	0	0	0	0	0	0	0	1	0	0	0	40
2258	HISPANIC	0	33.2964	3	33	3	0	8:00	0	1		0	0	0	1	1	1	0	0	1	39
2259	HISPANIC	0	32.1177	3	29	10	0	10:00	1	0	0	0	0	0	0	0	1	0	0	1	40
2260	HISPANIC	0	26.4674	2	19	1	0	11:00	1	1	5	0	1	1	0	0	2	0	0	1	38
2261	HISPANIC	1	22.6713	1	22	2	0	8:00				0	0	0	0	0	1	0	0	0	39
2264	HISPANIC		25.0568	1	31	2	0	11:00	0	1		0	0	0	0	0	2	0	0	1	39.86
2265	HISPANIC	0	25.4952	2	21	1	0	10:00				0	0	0	0	0	2	0	0	1	38
2266	HISPANIC	0	24.9743	1	18	2	0	11:00	0	1	4	1	0	0	0	0	2	0	0	1	39.57
2267	HISPANIC	0	22.9357	1	18	1		11:00	0			0	0	0	0	0	1	0	0	0	37.14
2268	HISPANIC	0	25.5052	2	39	3	0	8:00	0			0	0	0	0	0	1	0	0	1	37
2269	HISPANIC	0	30.6063		35	4	0	11:00	0	1	7	0	0	0	0	0	3	0	0	1	25.29
2270	HISPANIC		37.4155	3	38	5	0			1	3	0	0	0	0	0	2	0	1	1	35.57
2271	HISPANIC	0	32.6845	3	26	3	1	9:00	1	1	7	0	1	0	0	0	1	0	0	1	37.86
2272	HISPANIC	0	21.9688	1	28	1	3	10:00				0	0	0	0	0	1	0	0	0	40.57
2273	BLACK		25.3377	2	31	2	0	9:00	1	0	0	0	1	1	0	0	1	0	0	1	39.57
2274	HISPANIC	0	25.85	2	26	5	3	7:00	0	1		0	0	0	1	0	1	0	0	1	39.29
2275	HISPANIC	0	31.2444	3	31	1		9:00				0	0	0	1	0	1	0	0	1	40.86
2276	BLACK	0	27.0927	2	33	2	1	12:00	0	1	3	0	0	0	0	0	1	0	0	0	38.57
2277	HISPANIC	1	39.9147	3	35	3	0	6:00		1	7	0	0	0	0	0	3	0	0	1	26.71
2279	HISPANIC	1	28.9011	2	37	2	0	10:00	0	1	1	0	0	0	0	0	1	0	0	0	37.57
2280	HISPANIC	0	33.7262	3	39	6	0	10:00		1		0	0	0	0	0	1	0	0	0	37.71
2281	BLACK		32.231	3	28	2	0			0	0	0	0	0	0	0	3	0	0	1	39
2283	HISPANIC	0	24.5432	1	20	2	0	11:00	0	1	14	0	0	0	0	0	1	0	0	0	39.71
2284	HISPANIC	0	25.0549	1	29	4	0	12:00	0	1	7	0	0	0	0	0	1	0	0	0	38.29
2285	HISPANIC	0	46.0864	3	24	2	1	10:00	0	1	7	0	1	0	1	1	2	0	1	1	34.29
2289	ASIAN	0	24.9956	1	34	1	1	7:00	1	1	7	0	0	0	0	0	3	1	0	0	37.14
2290	HISPANIC	1	32.6114	3	35	4	0	7:00				1	0	0	0	0	1	1	0	1	38.71
2292	HISPANIC	0	24.5062	1	26	3	0	11:00	0	0	0	0	0	0	0	0	1	0	0	1	38
2293	BLACK	0	28.8954	2	18	1	0	11:00	1	1	7	1	0	0	0	0	1	0	0	1	39.43
2294	HISPANIC	1	26.1233	1	23	2	0	8:00	1			0	0	0	0	0	1	0	0	0	41
2295	HISPANIC	0	22.6774	1	27	3	0	12:00	0	0	0	0	0	0	0	0	1	0	0	0	41.57
2296	HISPANIC	1	16.6256	0	18	1	0	7:00	0	1	7	0	0	0	0	0	1	0	0	0	41.29
2297	HISPANIC	0	22.2935	1	20	3	0	11:00	0	1	7	0	0	0	0	0	1	0	0	0	38.57
2298	HISPANIC	0	29.0496	2	21	4	0	10:00	0	0	0	0	0	0	0	0	1	0	0	0	38.71
2299	HISPANIC	0	33.3223	3	27	3	0	11:00		0	0	1	0	0	0	0	1	0	0	1	39.86
2300	HISPANIC	0	26.7889	2	28	2	0	11:00				0	0	0	0	0	1	0	0	0	38.57
2301	HISPANIC	1	39.4645	3	36	1	0	10:00	0	0	0	0	0	0	1	0	2	0	0	1	37.71
2307	HISPANIC	0	28.7125	2	24	3	0	10:00	0	1	7	0	1	1	0	0	1	1	0	1	37.14
2308	HISPANIC	0	21.763	1	16	1	0	13:00	1	1		0	0	0	0	0	1	0	0	0	41
2309	HISPANIC	0	30.3017	3	31	5	0	8:00		1		0	0	0	1	0	1	0	0	1	37
2310	HISPANIC	0	32.0256	3	30	4	0	9:00	0	0	0	0	0	0	0	0	1	0	0	0	41
2312	HISPANIC	0	30.0354	3	19	1	0	11:00	1	0	0	0	1	0	0	0	1	0	0	1	39
2314	HISPANIC	0	27.7294	2	35	6	0	10:00	0	1	3	0	0	0	1	1	1	0	0	1	37.57
2315	HISPANIC	0	23.3684	1	21	2	0	9:00		0	0	0	0	0	0	0	1	0	0	0	39.29
2316	HISPANIC	0	27.1436	2	22	4	0	9:00	0	0	0	0	0	0	0	0	1	0	0	0	39.71
2317	HISPANIC	1	44.2807	3	24	3	0	5:00	0	1	7	1	0	0	1	1	1	0	0	1	39
2319	HISPANIC	0	29.9927	2	39	3	0	9:00		0	0	0	0	0	0	0	3	1	0	0	39.14
2320	HISPANIC	0	37.7271	3	22	2	0	11:00	1	1	7	0	0	0	1	1	1	0	0	1	39.14
2321	HISPANIC	1	29.8596	2	17	2	0	8:00	0	1	14	0	0	0	0	0	3	0	0	1	33.57
2322	HISPANIC	0	35.8963	3	29	4	0	8:00	1	0	0	0	0	0	0	0	1	0	0	0	41.14
2323	BLACK	1	30.8248	2	34	5	1	7:00	1	1		0	0	0	0	0		0	0	0	37.57
2324	HISPANIC	0	28.5297	2	18	2	0	11:00	0	0	0	0	0	0	0	0	1	0	0	1	40.43
2325	HISPANIC	0	37.8655	3	30	3	0	9:00	1	0	0	0	0	0	0	0	1	0	0	0	41.71
2326	HISPANIC	0	30.1109	3	29	1	0	10:00	0	1	2	0	1	1	0	0	1	0	0	1	36.57
2327	HISPANIC	0	43.2615	3	40	6	0	8:00	0	1	7	1	0	0	0	0	1	0	0	1	39.14
2328	HISPANIC	0	51.0105	3	29	4	0	8:00	0	0	0	0	0	0	0	0	1	0	0	0	39
2330	HISPANIC		31.7517	3	27	3	0		0	1		1	0	0	0	0	1	0	0	1	39.14
2331	HISPANIC	0	37.0723		34	3	0	8:00	1	1	3	0	0	0	0	0	1	0	0	0	39.14
2335	BLACK	0	35.1843	3	36	3	2	13:00	0	1	14	0	1	1	0	0	3	0	0	1	30.71
2336	AS	0	21.811	1	21	2	0	9:00	3	1	7	0	0	0	0	0	1	0	0	0	37.86
2337	HISPANIC		36.3217	3	32	5	0	7:00	0	0	0	0	0	0	1	1	1	0	0	1	37.86
2338	HISPANIC	0	28.717	2	39	3	0	8:00	0	1		0	0	0	1	1	1	0	0	1	39
2339	HISPANIC	0	34.4428	3	37	8	0	8:00	0	1		0	1	1	1	0	1	0	0	1	36.86
2340	HISPANIC	1	31.09	3	31	2	0	6:00	0	1		0	0	0	0	0	1	0	0	0	38.86
2341	HISPANIC	0	33.8912	3	21	2	0	10:00	0	0	0	0	0	0	0	0	1	0	0	0	39
2342	HISPANIC	1	24.6891	1	37	3	1	8:00		0	0	0	0	0	0	0	1	0	0	0	41.71
2343	HISPANIC	0	39.6755	3	29	3	0	9:00	1	0	0	1	0	0	1	1	1	0	0	1	39.14
2344	HISPANIC	0	39.6855	3	42	3	2	8:00	0	0	0	0	0	0	0	0	1	0	0	0	38.57
2345	HISPANIC		26.7531	2	21	1	0	12:00				1	0	0	0	0	1	0	0	1	40.43
2346	HISPANIC	0	25.6828	2	27	1	0	10:00		0	0	0	0	0	0	0	1	0	0	0	42
2347	HISPANIC	0	29.2833	2	25	3	0	9:00	1	1	7	0	0	0	0	0	1	0	0	0	39.86
2349	HISPANIC		33.4402	3	35	3	0		0	1	7	0	0	0	0	0	3	0	1	1	34.43
2350	HISPANIC	0	27.9199	2	42	3	0	11:00	0	0	0	0	0	0	1	1	1	0	1	1	38.71
2352	HISPANIC	1	34.7594	3	35	5	1	6:00	1	0	0	0	1	1	1	1	3	0	0	1	25.29
2353	HISPANIC	0	24.6258	2	27	3	0	10:00				0	0	0	0	0	1	0	0	0	39.29
2355	HISPANIC	0	34.0076	3	34	5	1	9:00	0	1	1	0	0	0	0	0	1	0	0	0	40.86
2357	HISPANIC	0	22.9985	1	22	3	0	9:00	0	1	7	0	0	0	0	0	1	0	0	0	39.29
2358	HISPANIC	0	30.207	2	37	2	0	10:00	0	0		0	0	0	1	0	1	0	0	1	36.43
2359	HISPANIC	1	23.427	1	32	6	1	9:00	0			0	0	0	0	0	1	0	0	0	38.43
2360	HISPANIC	1	39.6748	3	36	10	3	6:00	0			0	1	1	0	0	3	0	0	1	32.86
2361	HISPANIC	0	26.254	2	37	5	1	9:00	0			0	1	0	1	1	3	0	0	1	38.71
2362	HISPANIC	0	22.0777	1	19	2	0	12:00	3	0	0	0	0	0	0	0	1	0	0	0	39
2364	HISPANIC	0	31.8821	3	33	3	1	6:00		1	7	0	0	0	1	1	1	0	0	1	39
2365	HISPANIC	1	25.1514	1	38	5	0	7:00	0	1	2	0	1	1	1	0	3	0	0	1	37.71
2366	HISPANIC	0	30.5088	3	23	2	1	9:00	2	0	0	0	0	0	1	1	1	0	0	1	37.29
2367	HISPANIC	0	31.5509	3	28	5		7:00	3			0	1	0	1	1	1	0	0	1	37.43
2369	HISPANIC	0	39.108	3	30	4	0	9:00	0	0	0	0	0	0	1	1	2	0	0	1	35.57
2370	HISPANIC	0	28.3468	2	37	6	0	9:00		1		0	0	0	1	0	1	0	0	1	38.14
2371	HISPANIC	0	27.7294	2	30	4	0	7:00	0	0	0	0	0	0	0	0	1	0	0	1	41.29
2372	HISPANIC	0	35.1406	3	23	1	1	10:00	0	0		1	0	0	0	0	1	0	0	1	40.29
2373	HISPANIC	1	21.9459	1	23	1	0	12:00	1	0	0	0	0	0	0	0				1
2375	HISPANIC	0	19.7914	1	24	2	0	7:00	0	1	2	0	0	0	0	0	1	1	0	0	40.71
2376	HISPANIC	1	35.4792		29	4		6:00		1	7	0	0	0	0	0	1	0	0	0	39.29
2377	HISPANIC	1	26.5578	2	37	2	1	8:00	0	1	2	0	0	0	0	0	1	0	0	0	39.57
2378	HISPANIC	0	25.3163	2	22	1	0	11:00	0	1	4	0	0	0	0	0	1	0	0	0	39.29
2379	HISPANIC	0	40.0909	3	23	2	0	11:00	0	1	2	0	0	0	0	0	3	0	0	0	39
2380	HISPANIC	0	33.1219	3	29	2	0	13:00	0	1	2	0	0	0	0	0	1	0	0	0	38.57
2381	HISPANIC	0	23.8305	1	36	3	1	10:00	0	1		1	0	0	0	0	1	0	0	1	37.14
2382	HISPANIC	0	36.9575	3	39	5	0	7:00	0	0	0	0	0	0	1	1	1	0	1	1	38.29
2385	HISPANIC	1	27.5625		40	7	0	8:00	1	0	0									1
2388	HISPANIC	0	33.9783		32	4	0	4:00	0	0	0	0	0	0	0	0	1	1	0	0	38.43
2389	HISPANIC	0	27.7724	2	30	2	0	8:00	0	1	2	0	0	0	0	0	1	0	0	1	36.58
2390	HISPANIC	0	27.7128	2	27	4	0	8:00	0	1	2	0	0	0	0	0	1	0	0	0	39.29
2391	HISPANIC	0	43.7089	3	33	3	0	8:00	0	0	0	0	0	0	0	0	1	0	0	0	40.29
2392	HISPANIC	0	33.7831	3	27	2	0	10:00	0	0	0	0	0	0	0	0	1	0	0	1	37.14
2393	HISPANIC	0	40.1887	3	39	3	0	6:00				0	0	0	0	0	1	0	0	0	39.58
2395	HISPANIC	0	29.0964	2	27	4	0	9:00	1	1	2	0	0	0	0	0	1	0	0	0	38.86
2396	HISPANIC	0	20.3691	1	33	3	1	12:00	2	0	0	0	0	0	0	0	1	0	0	1	38.14
2397	HISPANIC	1	19.7245		30	1	0	8:00	0	0	0									1
2399	HISPANIC	0	20.782	1	17	2	0	11:00	0	0	0	0	0	0	0	0	1	0	0	0	40
2400	HISPANIC	0	24.7632	1	17	1	0	11:00	1	0	0	0	1	0	0	0	1	0	0	1	39.71
2401	HISPANIC	0	26.7744	2	17	1	0	12:00	3	1	7	0	0	0	0	0	1	0	0	0	38.86
2402	HISPANIC	0	21.2362	1	18	1	0	8:00	0	1	4	0	0	0	0	0	1	0	0	0	39.86
2405	HISPANIC	0	20.4466	1	23	2	0	10:00	1	1	2	0	0	0	0	0	1	0	0	0	39.14
2406	HISPANIC	0	36.5335	3	28	5	0	9:00	0	0	0	0	0	0	0	0	1	0	0	0	40.14
2407	HISPANIC	1	32.4135	3	23	2	0	8:00	0	1	7	0	0	0	0	0	1	0	0	0	40.86
2413	HISPANIC	0	30.3787	3	38	5	0	10:00	0	0	0	0	0	0	0	0	3	0	0	1	30
2414	HISPANIC	0	29.2252	2	28	2	0	8:00	0	0	0	0	1	0	0	0	1	0	0	1	40.43
2415	HISPANIC	0	28.2735	2	24	3	0	10:00	0	1	7	0	0	0	0	0	1	0	0	1	39
2416	HISPANIC	1	27.7981	2	32	3		4:00		0	0	0	0	0	1	1	1	0	0	1	39.71
2417	HISPANIC	0	32.3702	3	34	4	1	8:00	0			0	1	0	1	1	1	0	0	1	39
2418	HISPANIC	0	23.4611	1	31	2	0	10:00	0	0	0	0	0	0	1	1	3	0	0	1	39.14
2420	HISPANIC	0	25.3254	2	29	1	0	9:00	0	0	0	0	0	0	0	0	1	0	0	0	41.14
2421	HISPANIC	1	24.0887	1	16	1		11:00	0	0	0	0	0	0	0	0	2	0	0	1	41
2422	HISPANIC	0	29.1422	2	35	3	0	9:00	0	0	0	0	0	0	1	1	1	0	0	1	38.57
2423	HISPANIC	0	24.4097	1	22	3	1	10:00	0			0	0	0	0	0	1	0	0	0	39.29
2424	HISPANIC	0	26.7531	2	32	3	0	9:00				0	0	0	0	0				1	23.14
2429	BLACK	0	44.7041	3	28	3	1	8:00	0	1	7	0	1	0	0	0	1	0	0	1	38.14
2430	HISPANIC	0	25.6035	1	21	4	0	11:00	0	0	0	0	0	0	0	0	1	0	0	0	39
2431	HISPANIC	0	21.8711	1	27	3	0	8:00	0	0	0	0	0	0	0	0	2	0	0	1	33.58
2432	HISPANIC	1	37.8461	3	24	2	0	7:00	2	1	4	0	1	1	0	0	1	0	0	1	36.57
2433	HISPANIC	0	34.9516	3	34	5	0	8:00	0	0	0	1	0	0	0	0	1	0	0	1	38.43
2434	HISPANIC	0	30.0395	3	23	3	0	11:00	0	0	0	1	0	0	1	1	1	0	0	1	39.57
2436	HISPANIC	0	18.2151	0	19	1	0	11:00	2	1	2	1	0	0	0	0	1	0	0	1	40.14
2437	HISPANIC	0	18.5149	1	26	2	0	9:00	0	0	0	0	0	0	0	0	1	0	0	0	39
2438	HISPANIC	0	36.3102	3	35	10	0	7:00	0	0	0	0	0	0	0	0	1	0	0	0	38.57
2439	BLACK	1	37.1189	3	36	1	1	9:00	0	1	7	0	1	1	0	0	3	0	0	1	32.57
2441	HISPANIC	0	44.4404	3	31	6	0	11:00	0	0	0	0	0	0	0	0	0	0	0	0	41.14
2442	HISPANIC	1	32.4956	3	34	5	0	7:00	0	1	4	0	0	0	1	1	1	0	0	1	37
2443	HISPANIC	0	21.5801	1	23	1	1	10:00	0	0	0	0	0	0	0	0	1	0	0	1	41
2446	HISPANIC	1	34.9215	3	31	3	0	7:00		1		0	0	0	1	1	2	0	0	1	35.71
2448	HISPANIC	1	33.6504	3	29	2	1	7:00	0	0	0	0	0	0	0	0	1	0	0	0	38.71
2449	HISPANIC	1	38.2744	3	39	2	0	8:00	0	0	0	1	0	0	0	0	1	0	0	1	38.29
2450	HISPANIC	0	25.2378	2	30	3		12:00	0	0	0	0	1	0	0	0	1	0	0	1	38.86
2452	HISPANIC	0	19.7744	1	29	4	0	10:00	1	0	0	0	0	0	0	0	1	0	0	0	39.71
2453	HISPANIC	0	23.5573	1	21	1	0	10:00	0	1	7	0	0	0	0	0	1	0	0	0	39.86
2456	HISPANIC	0	23.184		31	4	0	8:00	0	0	0									1
2458	HISPANIC	0	31.0333	3	29	3	0	11:00		1		0	0	0	0	0	1	0	0	0	39
2460	HISPANIC	0	23.8049	1	30	2	0	11:00	0	0	0	0	1	1	0	0	3	1	0	1	35.71
2461	HISPANIC	0	26.7531	2	40	7	0	9:00	0	1	7	0	0	0	0	0	3	1	0	1	32.86
2462	BLACK	0	23.8852	1	19	1	1	6:00	0	1	0	0	0	0	0	0	1	0	0	0	37.57
2463	HISPANIC	0	31.6659	3	30	3	0	9:00	0	1	2	0	0	0	0	0	1	0	0	1	36.86
2464	HISPANIC	0	26.8837	2	23	2	0	7:00	0	1	2	0	0	0	0	0	1	0	0	0	40.43
2465	HISPANIC	0	28.5168	2	30	5	0	9:00	0	0	0	0	0	0	0	0	1	0	0	0	39
2466	BLACK		26.6288	2	40	7	0		0	0	0	0	0	0	0	0	3	0	0	1	36.71
2467	HISPANIC	0	36.1531	3	40	5	0	9:00		1		0	0	0	1	0	1	0	0	1	40.57
2468	HISPANIC	0	19.2706		33	1	0	9:00	0	1	4									1
2470	HISPANIC	0	31.9693	2	23	2	0	10:00	1	0		0	0	0	0	0	3	1	0	0	38
2473	HISPANIC		31.5047	3	42	5	0	8:00	0	0	0	1	0	0	1	1	1	0	0	1	39.14
2474	HISPANIC	0	27.288	2	29	4	0	9:00	0	1	4	0	0	0	0	0	1	0	0	0	38.43
2476	HISPANIC	0	25.3313	2	33	1	1	9:00	0	0	0	0	0	0	1	1	1	0	1	1	37.29
2478	HISPANIC	0	35.8278	3	22	3	1	8:00	0	1	4	0	0	0	0	0					38.29
2481	HISPANIC	0	39.3783	3	34	2	0	10:00	0	0	0	0	1	0	0	0	1	0	0	1	37.14
2482	HISPANIC	1	29.2833	2	35	1		9:00				0	0	0	1	1	2	0	0	1	34.71
2483	HISPANIC	0	23.2246	1	34	3	1	8:00	0	0	2	1	0	0	0	0	1	0	0	1	40.57
2484	HISPANIC	0	31.6387	3	26	4	0	10:00	0	0	0	0	0	0	1	1	1	0	0	1	39.14
2485	HISPANIC	0	30.9965	3	25	4	0	10:00	1	0	0	0	1	1	0	0	3	1	0	1	32.14
2486	HISPANIC	1	41.5865	3	35	5	0	8:00	0	0	0	0	0	0	1	1	2	0	1	1	36
2487	HISPANIC	0	42.9077		39	5	0	10:00	0	1										1
2489	HISPANIC	1	30.6063	3	29	6	1	5:00	2	0	0	0	1	0	0	0	3	1	0	1	34
2490	HISPANIC		27.454	2	31	6						0	0	0	1	1	1	0	0	1	39
2491	HISPANIC	0	25.9132	2	28	2		11:00		0	0	0	1	1	0	0	1	0	0	1	41.14
2492	HISPANIC	0	17.2759	0	18	1	0	9:00		1	7	0	0	0	0	0	2	0	0	1	40.14
2493	HISPANIC	0	20.6994	1	15	1	0	10:00	1	1	7	0	0	0	0	0	1	0	0	0	38.57
2494	HISPANIC		27.5834	2	22	1	0		1	0	0	0	0	0	0	0	1	0	0	0	39.29
2495	HISPANIC	0	33.4472	3	33	5		7:00	0			0	0	0	1	1	1	0	0	1	40
2496	HISPANIC	0	24.2344	1	27	5	0	8:00	0	0	0	0	0	0	0	0	1	0	0	1	36
2497	HISPANIC	1	26.8598	2	28	2	0	8:00	0			0	0	0	0	0	1	0	0	0	38.14
2498	HISPANIC	1	25.0549	2	16	1	0	9:00	0	1	2	0	0	0	0	0	1	0	0	0	39.43
2500	HISPANIC	0	24.9385	1	25	2	0	10:00	0	0	0	0	0	0	0	0	1	0	0	0	40.71
2501	HISPANIC	0	26.4499	2	32	1		10:00	0			0	0	0	0	0	1	0	0	0	40.57
2502	HISPANIC	0	25.4721	2	36	1	1	7:00	0	0	0	0	0	0	0	0	2	0	0	1	40.43
2503	HISPANIC	0	28.6939	2	29	2	0	11:00	0			0	0	0	0	0	1	0	0	1	37
2504	HISPANIC	0	34.4106	3	24	4	0	7:00		0	0	0	0	0	0	0	1	0	0	0	38.29
2505	HISPANIC	0	20.6994	1	20	1	0	12:00	0	1	4	0	0	0	0	0	1	0	0	0	39.43
2507	HISPANIC	0	27.5342	2	29	1	0	11:00	0	1	0	0	0	0	0	0	1	0	0	0	39.43
2508	BLACK	0	26.1522	2	31	3	0	9:00	0	1	7	0	0	0	1	0	1	0	0	1	38.86
2510	HISPANIC	1	24.8003	1	27	4	0	8:00	0	1	4	0	0	0	0	0	1	0	0	0	39.86
2512	HISPANIC	0	29.7698	2	26	1		9:00	1	1	4	0	0	0	0	0	2	0	0	1	40.14
2513	HISPANIC	0	26.5792	2	37	3	0	9:00				0	0	0	1	0	1	0	0	1	37
2514	HISPANIC	0	21.4539	1	33	3	0	8:00	0	1	2	0	1	1	0	0	3	0	0	1	33.43
2515	HISPANIC	0	28.834	2	32	4	1	9:00		0		0	0	0	1	0	1	0	0	1	39.29
2517	HISPANIC	0	39.1368	3	40	3	0	9:00	1	1	4	1	0	0	1	1	1	0	1	1	38.14
2518	BLACK	0	26.6058	2	36	1	0	11:00	0	1	4	0	0	0	1	1		0	1	1	39.57
2519	HISPANIC	0	21.5801	1	15	1	0	9:00	0	0	0	0	0	0	0	0	1	1	0	1	35.43
2520	HISPANIC	1	33.3835	3	17	1	0	9:00	1	1	7	0	0	0	1	0	2	0	0	1	35.86
2521	HISPANIC	0	35.9559	3	31	1	0	10:00	1	1	2	1	0	0	0	0	1	0	0	1	39.14
2522	HISPANIC		33.1972	3	35	4	0		0	0	0	0	0	0	0	0	1	0	0	0	39.14
2523	HISPANIC	0	26.3625	2	29	2	0	7:00	0	1	0	0	0	0	1	0	1	0	0	1	39.14
2524	HISPANIC	0	23.8301	1	33	1	0	10:00		1		0	0	0	1	0	1	0	0	1	35.29
2525	HISPANIC	0	42.3198	3	30	2	0	8:00	0	0	0	0	0	0	1	0	1	0	0	1	40.14
2526	HISPANIC	0	25.85	2	35	4	1	8:00		0	0	0	0	0	0	0	1	0	0	0	37.57
2527	HISPANIC	0	23.4089	1	32	3	0	8:00		0	0	0	0	0	0	0	1	0	0	0	40.57
2528	HISPANIC	0	29.9872	2	30	6	1	9:00	0	0	0	0	0	0	0	0	1	0	0	0	39.29
2529	HISPANIC	0	43.0408	3	35	3	0	8:00	2	1	4	0	0	0	0	0	1	0	0	1	41.29
2534	BLACK	0	37.7588	3	30	1	0	7:00	0	1	2	0	1	1	0	0	2	1	0	1	37.57
2535	HISPANIC	0	33.1204	3	22	2	0	7:00	0	1	2	0	0	0	0	0	1	0	0	0	40
2537	HISPANIC	0	21.9688	1	27	2	0	8:00		1	2	1	0	0	0	0	1	0	0	1	39.29
2538	HISPANIC	0	25.0549	1	24	3	1	10:00	0	0	0	0	0	0	1	1	1	0	0	1	39.14
2539	HISPANIC	0	40.2069	3	39	3	0	8:00				0	0	0	0	0	2	0	0	1	35
2540	BLACK	0	28.8954	2	23	2	0	11:00	0	1	0	0	0	0	0	0	1	0	0	0	39.29
2541	BLACK	1	46.8021	3	26	1	0	8:00	0	1	2	0	1	0	0	0	1	0	0	1	40.71
2542	ASIAN	0	28.9059	2	22	1	1	10:00		0	0	0	0	0	0	0	1	0	0	0	40
2543	HISPANIC	0	27.1177	2	41	3	1	7:00	0	0	0	0	1	0	0	0	3	0	0	1	30.28
2544	BLACK	0	25.6035	1	40	6	0	9:00	0	1	7	0	1	1	0	0	2	0	0	1	36.43
2545	HISPANIC	0	42.6977	3	24	4	0	8:00	0	0	2	0	0	0	1	1	1	0	0	1	39.14
2546	HISPANIC	0	28.3392	2	28	2	0	11:00	0	0	0	0	0	0	0	0	1	0	0	1	40.43
2547	HISPANIC	0	31.8821	3	25	3	0	10:00	0	0	0	0	0	0	0	0	1	0	0	0	39.71
2549	HISPANIC	0	20.4042	1	32	8	1	9:00	1	0	0	0	1	0	0	0	3	0	0	1	31.86
2550	HISPANIC	1	41.1685	3	37	3	1	6:00	0	0	0	0	0	0	1	1	2	0	0	1	37.58
2552	HISPANIC	0	32.1177	3	27	10	0	10:00	0	0	0	0	0	0	0	0	3	1	0	1	32.43
2553	HISPANIC	0	21.1416	1	32	1	0	9:00	0	0	0	0	0	0	0	0	1	1	0	0	40.71
2554	HISPANIC	0	33.654	3	18	1	1	11:00	0	1	7	0	1	1	1	1	2	0	0	1	33.43
2555	HISPANIC	0	20.8947	1	29	7	0	9:00	0	1		0	0	0	0	0	1	0	0	1	37
2556	HISPANIC	0	39.8526	3	28	1	0	10:00	1	0	0	0	0	0	1	1	1	0	1	1	31
2557	HISPANIC	0	29.6175	2	42	1	0	8:00	0	0	0	0	0	0	1	0	1	0	0	1	37.57
2558	HISPANIC	0	37.4077	3	25	4	0	11:00	0	1	2	0	1	1	0	0	2	0	0	1	35.71
2559	HISPANIC	1	21.0315	1	25	4	0	10:00	1	1	7	0	1	1	0	0	3	0	0	1	29.29
2561	HISPANIC	0	34.3262	3	31	4	0	10:00	0			0	1	1	0	0	3	1	0	1	33
2562	HISPANIC		33.2274		26	2	0			0	0	0	0	0	0	0	1	0	0	0	38.14
2563	BLACK	0	48.5715	3	36	7	0	9:00	0	1	7	0	0	0	0	0	1	0	0	0	39.43
2566	HISPANIC	1	42.0045	3	25	6	0	13:00	1	1	7	0	0	0	0	0	1	0	0	0	37.71
2568	HISPANIC		28.396	2	24	2		8:00				0	0	0	0	0	3	0	0	0	39.71
2569	HISPANIC	0	32.0592	3	22	5	0	11:00	0	1	7	0	0	0	0	0	1	0	0	0	40
2571	HISPANIC	0	24.872	1	28	2	1	8:00	0	0	0	0	0	0	0	0	1	0	0	0	38.86
2576	HISPANIC	0	24.1827	1	21	2	0	9:00	0	1	7	0	0	0	0	0	1	0	0	0	39.71
2577	HISPANIC	0	23.4089	1	20	1	1	11:00	0			0	0	0	0	0	1	0	0	0	40.29
2578	HISPANIC	0	26.5578	1	32	4	0	9:00	0	1	7	1	0	0	0	0	1	0	0	1	40.58
2579	HISPANIC	0	26.3351	2	25	2	0	13:00	2	0	0	0	0	0	0	0	1	0	0	0	38.14
2580	HISPANIC	0	34.942	3	29	1	0	12:00	0	0	0	0	1	1	1	1	3	0	0	1	33.71
2583	HISPANIC	0	31.115		28	1	0	10:00	0	1										1
2585	HISPANIC	0	28.7125	2	33	3	0	9:00	0	0	0	0	0	0	0	0	1	0	0	0	37.14
2586	HISPANIC	0	33.407	3	23	5	0	13:00	0	1		0	0	0	0	0	1	0	0	0	41
2587	HISPANIC	0	22.8269	1	31	5	0	4:00		1		1	0	0	0	0	1	0	0	1	37.86
2588	HISPANIC	0	24.7972	1	29	2	0	8:00	0	0	0	0	0	0	1	1	1	0	0	1	39.14
2589	BLACK	0	21.2362		19	2	0	10:00	0	0	0	0	1	1	0	0	3	0	0	1	27.29
2591	HISPANIC	1	32.7677	3	19	3	0	9:00	0	1	4	0	1	1	0	0				1	23.86
2592	HISPANIC	0	24.2414	1	19	2		8:00	0	1	2	0	1	0	0	0	1	0	0	1	40.57
2594	HISPANIC		34.1847	3	45	7						0	1	1	0	0	1	0	0	1	38.57
2595	HISPANIC		37.0723	3	30	3	0	7:00	0	0	0	0	0	0	1	0	2	1	0	1	35.71
2596	HISPANIC	1	22.8559	1	22	1	0	5:00	0	1	4	0	0	0	1	0	1	0	0	1	41
2597	HISPANIC	0	26.0215	2	27	3	0	9:00	0	0	0	0	0	0	0	0	1	0	0	0	39.57
2598	HISPANIC	0	29.2838	2	42	5		10:00				0	0	0	1	0	1	0	0	1	39
2599	HISPANIC	1	26.9509	2	16	2	0	11:00	0	0	0	0	0	0	0	0	1	0	0	1	36.57
2601	HISPANIC	0	26.9483	1	16	1	0	9:00	1	1	7	0	0	0	0	0	1	0	0	0	41.57
2602	HISPANIC	0	25.5052	2	24	5	0	10:00	1	0	0	0	0	0	0	0	1	0	0	0	38.29
2604	HISPANIC	0	28.7125	2	40	5	0	10:00	0	0	0	0	1	1	1	1	3	0	1	1	35.29
2605	HISPANIC	0	42.5094	3	20	2	0	12:00	2	1	1	0	1	0	0	0	2	0	0	1	37.29
2607	HISPANIC	1	30.0785	3	33	4	0	9:00	0	0	0	0	0	0	0	0	1	0	1	0	39
2608	BLACK		24.8003	1	26	2	1		0	1	7	0	1	1	0	0				1	24.14
2609	HISPANIC	0	25.7905	2	28	5	0	10:00	2	0	0	0	1	0	0	0	2	0	0	1	40.14
2610	HISPANIC	0	25.8831	2	34	2	0	9:00	0	0	0	0	1	1	0	0				1
2611	HISPANIC	0	13.5309	0	21	1	0	12:00	0	1	4	0	0	0	0	0	1	0	0	1	38
2613	HISPANIC	0	51.0242	3	28	3	0	10:00	0	0	0	0	0	0	0	0	1	0	0	0	37.71
2614	HISPANIC	0	36.1264	3	28	2	0	8:00	0	0	0	0	1	0	0	0	3	0	0	1	37.14
2615	BLACK	0	44.9892	3	32	1	0	11:00	0	1	4	1	1	0	0	0	1	0	0	1	38.29
2616	HISPANIC	1	40.4305	3	29	4	0	7:00	2	1	4	0	1	0	1	1	1	0	1	1	37
2617	HISPANIC	0	36.2107	3	42	3	0	9:00	0	0		1	1	1	1	1	3	1	0	1	35.86
2618	HISPANIC	1	27.3945	2	35	2	0	5:00	0	1	2	0	0	0	0	0	3	1	0	0	40.29
2619	HISPANIC	0	33.8543	3	34	2	0	5:00	3	1	2	0	1	1	1	1	3	0	0	1	36.14
2620	BLACK	0	26.6579	2	19	1	0	10:00	0	1	4	0	1	1	0	0	1	0	0	1	36.71
2621	HISPANIC	0	33.2991	3	21	1	0	10:00	0	1	2	0	1	1	0	0	3	0	0	1	30.86
2623	HISPANIC		32.3702	3	43	6	0	9:00	0	0	0	0	1	0	1	0	1	0	0	1	38.14
2624	HISPANIC	1	24.4756	1	39	3	0	9:00	0	1	7	0	0	0	0	0	2	0	0	1	37.71
2625	HISPANIC	0	33.2964	3	38	4	0	9:00	2	1	4	0	1	1	0	0	1	0	0	1	36.43
2626	HISPANIC	0	23.0896	1	20	1	0	6:00	0	0	0	0	0	0	0	0	1	0	0	0	37
2627	HISPANIC	1	25.3285		34	5	0	7:00	0	0	0	0	0	0	0	0	3	0	0	1	32.86
2629	BLACK		25.8219	1	28	6	0	8:00	2	1	7	0	0	0	0	0	2	0	0	1	24.57
2630	HISPANIC	1	35.066	3	26	4	0	7:00	1	1	2	1	1	1	0	0	1	0	1	1	38.57
2631	HISPANIC		32.9188	3	36	4	0	7:00	1	1	2	0	0	0	0	0	1	0	0	0	40.71
2633	HISPANIC	0	30.3017	2	25	3	0	10:00	2	0	0	0	0	0	0	0	1	0	0	0	39
2634	HISPANIC	0	30.293	2	30	2	0	9:00	0	0	0	0	0	0	1	1	1	0	0	1	39
2635	HISPANIC	1	34.1301	3	28	2	0	7:00	0	0	0	0	0	0	0	0	1	0	0	0	38.71
2636	HISPANIC	0	23.2947	1	31	2	0	11:00	0	1	7	0	0	0	0	0	3	0	0	0	40
2637	HISPANIC	0	25.7042	2	25	3	0	9:00	0	0	0	1	0	0	0	0	1	0	0	1	39
2638	HISPANIC	0	21.9632	1	21	1	0	11:00	1	0	0	0	0	0	0	0	2	0	0	1	34.43
2639	HISPANIC	0	52.2318	3	37	5	0	9:00	3	1	2	0	0	0	0	0	1	0	0	0	38.71
2640	HISPANIC	0	28.7125	2	14	1	0	13:00	0	0	0	0	1	0	0	0	3	0	0	1	41.14
2641	HISPANIC	0	50.9744	3	32	3	0	8:00	0	1	7	0	1	1	0	0	2	0	0	1	37.57
2642	ASIAN	0	25.2378	1	31	1	0	9:00	1	0	0	0	0	0	1	0	1	0	0	1	37.43
2643	HISPANIC	1	31.5801	3	28	4	0	8:00	0	1	3	0	0	0	0	0	1	0	0	0	40.28
2644	BLACK	0	23.7938	1	21	5	0	10:00	3	1	7	1	0	0	0	0	1	0	0	1	39.28
2645	ASIAN	0	20.0808	1	24	1	0	12:00	0	1	7	0	0	0	0	0	1	0	0	0	40.71
2646	HISPANIC	0	39.4859	3	29	8	0	12:00	0	0	0	0	0	0	1	1	1	0	0	1	39.28
2647	HISPANIC	0	28.1475	1	43	3	0	9:00	0	1	7	0	0	0	0	0	1	0	0	0	39.86
2648	HISPANIC	1	27.7585	2	39	7	0	7:00	0	1	7	0	0	0	1	1	1	0	0	1	39
